# Supplementary material for: De novo histidine biosynthesis protects Mycobacterium tuberculosis from host IFN-γ mediated histidine starvation
Source: Commun Biol. 2021 Mar 25;4:410. doi: 10.1038/s42003-021-01926-4 (PMC7994828; doi:10.1038/s42003-021-01926-4)
Supplement: Supplementary file 4 — Supplementary Data 1 [file 42003_2021_1926_MOESM4_ESM.xlsx]

## Sheet: ReadCountsNormalized
Supplementary Data 1- List of normalized readcounts.
GeneID	Infected_1	Infected_2	Infected_3	Uninfected_1	Uninfected_2	Uninfected_3
ENSMUST00000000001	2168.93	1719.98	1996.9	2313.7	1721.92	1876.34
ENSMUST00000000010	2.40458	0	0	0	0	0
ENSMUST00000000028	193.569	129.767	133.687	59.5501	68.0986	54.6341
ENSMUST00000000033	150.286	94.4793	206.837	224.189	206.458	174.146
ENSMUST00000000049	2.40458	3.41491	6.72641	1.75147	1.08093	5.12195
ENSMUST00000000058	5692.85	4068.3	5559.38	10895	9184.67	10917.4
ENSMUST00000000080	4841.63	3757.54	4567.23	4616.01	2814.74	3027.92
ENSMUST00000000087	485.726	741.036	575.108	600.756	625.859	571.097
ENSMUST00000000090	4046.91	3593.63	3126.1	2204.23	1649.5	1297.56
ENSMUST00000000094	1256.39	1083.67	1066.98	757.512	880.958	702.56
ENSMUST00000000095	2303.59	2836.66	3455.69	2998.52	4289.13	3874.75
ENSMUST00000000096	537.424	575.982	960.195	907.263	1049.58	966.341
ENSMUST00000000109	37.271	18.2129	31.9505	30.6508	51.8847	31.5853
ENSMUST00000000122	28.855	9.10644	19.3384	2.62721	7.56651	5.97561
ENSMUST00000000127	0	0	1.6816	0	1.08093	4.26829
ENSMUST00000000128	162.309	147.98	180.772	303.881	309.146	276.585
ENSMUST00000000129	318.607	291.406	286.713	239.952	264.828	341.463
ENSMUST00000000137	7192.11	6280.03	5667.84	5469.85	4152.93	4248.66
ENSMUST00000000145	0	6.82983	1.6816	0	4.32372	0.853658
ENSMUST00000000153	1447.56	1735.91	1431.04	1790.88	1447.37	1408.54
ENSMUST00000000161	4.80916	27.3193	15.1344	7.0059	23.7805	24.7561
ENSMUST00000000163	328.225	380.194	377.52	613.016	524.251	425.122
ENSMUST00000000171	146.68	121.799	124.439	105.964	123.226	95.6097
ENSMUST00000000175	2731.61	2665.91	2716.63	2359.24	1953.24	1707.32
ENSMUST00000000186	0	0	2.5224	0	0	0
ENSMUST00000000188	2879.49	2816.17	2492.98	3572.13	2834.2	3214.02
ENSMUST00000000193	598.741	513.375	703.751	46.4141	35.6707	33.2927
ENSMUST00000000194	199.58	268.64	249.718	91.9524	41.0754	38.4146
ENSMUST00000000199	94.981	71.7132	76.5129	63.0531	72.4223	74.2682
ENSMUST00000000201	9.61833	6.82983	12.612	10.5088	6.48558	4.26829
ENSMUST00000000206	0	3.41491	0.840801	4.37868	1.08093	2.56097
ENSMUST00000000208	161.107	154.809	165.638	81.4435	157.816	126.341
ENSMUST00000000220	4.80916	0	0	4.37868	0	0
ENSMUST00000000221	3133.17	2800.23	2297.91	4605.5	4034.03	2919.51
ENSMUST00000000228	2.40458	4.55322	5.04481	0.875737	0	6.82926
ENSMUST00000000253	3.60687	1.1383	0	0.875737	0	1.70732
ENSMUST00000000254	4.80916	7.96813	1.6816	0	0	0
ENSMUST00000000260	628.798	527.035	407.789	752.258	502.633	341.463
ENSMUST00000000266	1.20229	2.27661	0	2.62721	0	1.70732
ENSMUST00000000284	1684.41	1639.16	963.558	1810.15	1104.71	1077.32
ENSMUST00000000285	209.199	250.427	333.798	408.093	327.522	458.414
ENSMUST00000000287	1435.54	1582.24	1626.11	966.814	926.357	780.243
ENSMUST00000000291	473.703	504.269	466.645	502.673	522.089	527.561
ENSMUST00000000299	6043.92	6974.39	5319.75	1600.85	1334.95	967.194
ENSMUST00000000304	482.119	404.098	471.69	475.525	299.418	248.414
ENSMUST00000000305	21.6412	23.9044	15.1344	59.5501	18.3758	29.0244
ENSMUST00000000310	79.3512	67.16	57.1745	67.4317	61.613	35
ENSMUST00000000312	5686.84	5272.63	4085.45	6750.18	5693.26	4687.44
ENSMUST00000000314	43.2825	39.8407	59.6969	70.9347	43.2372	56.3414
ENSMUST00000000317	591.527	529.312	511.207	479.904	391.297	291.951
ENSMUST00000000326	621.584	622.653	422.923	359.052	452.91	416.585
ENSMUST00000000327	256.088	192.373	241.31	179.526	144.845	75.1219
ENSMUST00000000329	92.5764	124.075	100.896	55.1714	148.087	136.585
ENSMUST00000000335	1740.92	1712.01	1419.27	1778.62	1546.81	1153.29
ENSMUST00000000342	98.5879	75.1281	146.299	82.3193	119.983	85.3658
ENSMUST00000000348	667.272	677.291	652.462	559.596	556.679	507.926
ENSMUST00000000349	530.21	542.971	448.147	770.648	594.512	525.853
ENSMUST00000000356	7721.11	7487.77	6616.27	8507.78	6668.26	6266.7
ENSMUST00000000365	1202.29	1027.89	1112.38	1084.16	700.443	653.048
ENSMUST00000000369	275.325	333.523	316.982	409.845	178.354	165.61
ENSMUST00000000384	590.325	660.217	497.754	590.247	653.963	699.999
ENSMUST00000000388	1067.63	1235.06	939.175	1023.74	690.715	676.097
ENSMUST00000000394	512.176	453.045	406.948	302.129	315.632	296.219
ENSMUST00000000395	1886.39	1833.81	1911.98	2619.33	2387.78	1925
ENSMUST00000000402	44.4848	29.5959	34.4729	37.6567	36.7516	27.3171
ENSMUST00000000412	779.085	711.44	604.536	1681.41	850.692	754.634
ENSMUST00000000421	4.80916	0	2.5224	0	1.08093	0
ENSMUST00000000430	2208.61	2027.32	2086.87	2152.56	1876.5	1949.75
ENSMUST00000000445	2.40458	1.1383	0	1.75147	1.08093	1.70732
ENSMUST00000000449	2557.27	2554.36	2418.99	2397.77	1927.3	1805.49
ENSMUST00000000450	307.787	236.767	143.777	239.076	149.168	107.561
ENSMUST00000000451	2374.52	2364.26	2270.16	2223.5	1755.43	1677.44
ENSMUST00000000466	6459.91	5269.21	4876.65	3997.74	2468.85	1878.9
ENSMUST00000000476	1686.81	1754.13	3010.91	3440.77	2716.38	2806.83
ENSMUST00000000500	1573.8	1915.77	1513.44	2259.4	3026.61	2846.95
ENSMUST00000000505	1177.04	997.155	900.498	672.566	767.461	619.756
ENSMUST00000000514	127.443	186.682	208.519	120.852	129.712	129.756
ENSMUST00000000542	5496.87	6211.73	5659.43	4246.45	7806.48	8502.43
ENSMUST00000000543	478.512	522.482	484.302	486.91	525.332	546.341
ENSMUST00000000544	680.497	869.665	575.949	516.685	817.183	780.243
ENSMUST00000000573	57.71	66.0217	46.2441	59.5501	22.6995	31.5853
ENSMUST00000000574	40.8779	63.7451	38.6769	28.8993	15.133	12.8049
ENSMUST00000000579	7.21375	10.2447	14.2936	22.7692	11.8902	3.41463
ENSMUST00000000590	2159.31	1968.13	2252.51	3346.19	3142.26	4108.66
ENSMUST00000000594	1835.9	1369.38	1690.01	1895.97	1302.52	1082.44
ENSMUST00000000608	6226.67	6548.67	5025.47	3260.37	2303.46	1854.15
ENSMUST00000000619	1305.69	1329.54	1456.27	1925.75	1385.75	1534.02
ENSMUST00000000631	7.21375	1.1383	0.840801	1.75147	0	2.56097
ENSMUST00000000632	3.60687	4.55322	3.36321	10.5088	17.2949	30.7317
ENSMUST00000000641	425.611	465.567	311.937	620.897	424.806	356.829
ENSMUST00000000642	448.455	813.888	453.192	355.549	220.51	210
ENSMUST00000000645	1669.98	2070.58	1580.71	1831.17	1971.62	1995.85
ENSMUST00000000646	0	0	0	0	1.08093	0
ENSMUST00000000674	206.794	236.767	197.588	266.224	218.348	180.975
ENSMUST00000000687	191.164	242.459	130.324	135.739	124.307	95.6097
ENSMUST00000000696	9472.85	10080.8	8175.95	2366.24	1798.67	1232.68
ENSMUST00000000704	119.027	112.692	180.772	141.869	176.192	156.219
ENSMUST00000000707	984.676	1000.57	991.305	712.85	597.755	511.341
ENSMUST00000000724	1876.78	1623.22	1680.76	1886.34	1501.41	1693.66
ENSMUST00000000727	1905.63	1788.28	1669.83	2250.64	2435.34	2380
ENSMUST00000000746	37.271	35.2874	75.6721	17.5147	8.64744	16.2195
ENSMUST00000000755	165.916	199.203	256.444	211.928	183.758	134.878
ENSMUST00000000756	35848.7	31987.5	31784.8	25286.9	22181.8	17185.8
ENSMUST00000000759	2099.2	2037.57	1734.57	1840.8	1757.59	1570.73
ENSMUST00000000767	1239.56	1459.31	1291.47	1373.16	1093.9	1068.78
ENSMUST00000000769	563.875	352.874	563.337	451.88	729.628	369.634
ENSMUST00000000776	714.161	745.59	908.906	805.678	823.669	856.219
ENSMUST00000000793	318.607	258.395	316.982	355.549	269.152	235.61
ENSMUST00000000804	4674.51	3656.23	4651.31	6416.52	4374.53	5343.04
ENSMUST00000000808	209.199	228.799	200.952	43.7868	11.8902	14.5122
ENSMUST00000000809	0	11.383	7.56721	6.13016	14.0521	10.2439
ENSMUST00000000811	13.2252	17.0746	29.428	20.1419	22.6995	16.2195
ENSMUST00000000821	176.737	212.863	207.678	257.467	314.551	455
ENSMUST00000000828	363.092	319.864	285.032	894.127	478.852	449.878
ENSMUST00000000834	87.7672	121.799	108.463	28.8993	15.133	11.0976
ENSMUST00000000844	1965.75	1857.71	2108.73	2311.07	1892.71	1854.15
ENSMUST00000000881	66.126	52.362	30.2688	11.3846	43.2372	28.1707
ENSMUST00000000889	7.21375	5.69152	1.6816	0	1.08093	2.56097
ENSMUST00000000894	563.875	389.3	392.654	426.484	308.065	220.244
ENSMUST00000000895	51.6985	53.5003	36.1545	40.2839	18.3758	40.1219
ENSMUST00000000896	632.405	718.27	563.337	921.275	732.871	583.048
ENSMUST00000000901	452.061	483.779	461.6	803.926	640.992	539.512
ENSMUST00000000904	100.992	72.8515	114.349	77.9406	73.5033	57.1951
ENSMUST00000000910	0	0	0	2.62721	0	0.853658
ENSMUST00000000924	745.42	741.036	755.04	985.204	1005.27	719.634
ENSMUST00000000925	1743.32	1635.74	1443.66	1404.68	1342.52	1047.44
ENSMUST00000000926	382.329	373.364	310.256	181.278	365.354	291.951
ENSMUST00000000939	2488.74	2287.99	1959.91	2313.7	1907.84	1750.85
ENSMUST00000000940	714.161	598.748	542.317	606.01	431.291	366.219
ENSMUST00000000958	121.431	162.778	124.439	137.491	102.688	64.0243
ENSMUST00000000964	25.2481	21.6278	49.6073	50.7927	46.48	38.4146
ENSMUST00000000984	642.023	583.95	566.7	472.022	466.962	437.073
ENSMUST00000000985	1260	1157.66	1064.45	1077.16	882.039	793.902
ENSMUST00000001002	282.538	313.034	249.718	224.189	242.128	274.024
ENSMUST00000001008	194.771	185.544	426.286	22.7692	35.6707	80.2438
ENSMUST00000001009	15.6298	6.82983	16.816	8.75737	1.08093	0.853658
ENSMUST00000001027	277.729	326.693	507.844	392.33	518.847	507.926
ENSMUST00000001036	755.039	943.655	828.189	546.46	536.141	622.317
ENSMUST00000001040	19.2367	34.1491	54.6521	63.9288	34.5898	27.3171
ENSMUST00000001042	1607.46	1610.7	1699.26	1495.76	1209.56	1119.15
ENSMUST00000001043	3294.28	3238.48	3153.85	3039.68	2773.67	2648.9
ENSMUST00000001046	5379.05	4558.91	4594.98	2098.27	900.415	630
ENSMUST00000001047	14.4275	27.3193	39.5177	19.2662	16.214	7.68292
ENSMUST00000001049	0	1.1383	2.5224	0	0	1.70732
ENSMUST00000001051	18729.3	13101.9	18013.3	16896.5	11493.5	8991.58
ENSMUST00000001055	3522.71	3767.79	3855.07	3427.63	4189.69	3931.95
ENSMUST00000001059	541.031	684.121	565.019	657.678	500.471	560
ENSMUST00000001063	1825.08	1847.47	1573.14	2919.71	2375.88	2388.53
ENSMUST00000001079	934.18	1101.88	940.857	1009.72	962.028	1027.8
ENSMUST00000001080	667.272	644.28	480.098	511.43	760.975	721.341
ENSMUST00000001081	483.321	631.759	586.879	472.022	597.755	516.463
ENSMUST00000001083	1727.69	1441.09	1238.5	1048.26	835.559	621.463
ENSMUST00000001092	694.924	825.271	821.463	544.708	633.425	573.658
ENSMUST00000001108	3578.02	3911.21	3131.99	4239.44	4059.97	3917.44
ENSMUST00000001109	923.36	879.91	918.155	643.667	593.431	568.536
ENSMUST00000001112	80.5535	56.9152	105.1	83.195	69.1795	93.0487
ENSMUST00000001115	985.879	1231.65	935.812	668.187	847.449	812.682
ENSMUST00000001116	858.436	923.165	761.766	879.24	973.918	1214.76
ENSMUST00000001122	4.80916	6.82983	10.0896	14.8875	11.8902	11.9512
ENSMUST00000001125	716.565	654.525	789.512	1050.88	1516.55	1669.75
ENSMUST00000001126	86.565	102.447	82.3985	184.78	91.8791	75.1219
ENSMUST00000001127	1094.08	1013.09	923.2	1214.65	1025.8	788.78
ENSMUST00000001130	0	0	0	0	0	1.70732
ENSMUST00000001147	2859.05	3271.49	4105.63	4884.86	4640.43	5089.51
ENSMUST00000001148	295.764	240.182	294.28	273.23	349.141	387.561
ENSMUST00000001155	1520.9	1507.12	1683.28	1284.71	1389	1068.78
ENSMUST00000001156	1412.69	1215.71	1159.47	650.673	551.274	314.146
ENSMUST00000001162	509.771	533.865	558.292	383.573	357.788	323.536
ENSMUST00000001166	210.401	311.895	194.225	373.94	365.354	378.17
ENSMUST00000001171	699.733	681.845	528.023	655.927	439.939	414.878
ENSMUST00000001172	244.065	207.171	261.489	219.81	232.4	185.244
ENSMUST00000001179	892.1	1033.58	885.364	961.559	1353.32	1312.07
ENSMUST00000001181	2105.21	2191.24	3065.56	2988.01	3010.39	3461.58
ENSMUST00000001183	0	5.69152	4.20401	0	3.24279	1.70732
ENSMUST00000001184	824.772	1017.64	778.582	670.814	633.425	637.682
ENSMUST00000001185	544.638	418.896	393.495	510.555	332.927	384.146
ENSMUST00000001186	1736.11	1431.99	1715.23	1992.3	1276.58	992.804
ENSMUST00000001187	6693.15	5747.3	6005.84	5925.24	5028.49	4259.75
ENSMUST00000001202	401.565	475.811	366.589	542.081	458.314	513.048
ENSMUST00000001204	23790.9	19548.1	21792.7	19494.8	18295.8	16167.4
ENSMUST00000001226	1013.53	1252.14	747.472	359.928	443.181	380.731
ENSMUST00000001240	2470.71	2201.48	1947.3	2356.61	2498.03	2043.66
ENSMUST00000001242	1558.17	1400.11	1290.63	1497.51	1355.49	1121.71
ENSMUST00000001247	88.9695	70.5749	135.369	110.343	82.1507	77.6829
ENSMUST00000001253	526.603	669.323	492.71	105.964	38.9135	30.7317
ENSMUST00000001254	15.6298	5.69152	28.5872	21.0177	11.8902	17.0732
ENSMUST00000001256	246.47	301.651	271.579	177.775	175.111	148.536
ENSMUST00000001258	395.554	359.704	290.076	115.597	110.255	123.78
ENSMUST00000001279	2048.7	1557.2	1354.53	1860.94	1365.22	1033.78
ENSMUST00000001280	1992.2	2020.49	2045.67	938.79	1066.88	912.56
ENSMUST00000001284	1154.2	1293.11	878.637	646.294	823.669	814.39
ENSMUST00000001304	2863.86	3121.23	2729.24	1802.27	1474.39	1233.54
ENSMUST00000001319	1678.4	1677.86	1314.17	3353.2	1812.72	2567.8
ENSMUST00000001326	1086.87	1154.24	983.738	1437.08	1109.03	1472.56
ENSMUST00000001327	2524.81	2792.26	2234.01	552.59	556.679	434.512
ENSMUST00000001331	892.1	918.612	832.393	803.926	591.269	572.804
ENSMUST00000001335	10587.4	9134.9	9741.52	7537.47	5898.64	5135.61
ENSMUST00000001339	218.817	233.352	203.474	282.863	170.787	180.122
ENSMUST00000001347	296.966	298.236	318.664	456.259	281.042	172.439
ENSMUST00000001384	407.577	259.533	431.331	478.152	979.323	466.097
ENSMUST00000001402	851.222	738.76	742.428	982.577	953.381	908.292
ENSMUST00000001412	573.493	484.918	654.143	604.258	495.066	535.244
ENSMUST00000001415	388.34	498.577	543.158	348.543	456.153	471.219
ENSMUST00000001416	1110.92	1112.12	1162.83	1128.82	926.357	809.268
ENSMUST00000001419	2480.33	2330.11	2117.14	2634.22	1742.46	1633.9
ENSMUST00000001439	428.016	367.672	303.529	89.3252	100.527	129.756
ENSMUST00000001451	1385.04	1408.08	1253.63	1249.68	1085.25	1131.1
ENSMUST00000001452	2935.99	3091.64	2620.78	2093.01	1951.08	1719.27
ENSMUST00000001454	2325.23	2359.71	1785.02	1581.58	1400.89	1252.32
ENSMUST00000001455	1558.17	1752.99	1244.39	1542.17	1433.31	1338.54
ENSMUST00000001456	239.256	186.682	213.564	198.792	249.695	226.219
ENSMUST00000001460	2293.97	2192.37	1639.56	2122.79	1834.34	1456.34
ENSMUST00000001479	2293.97	2797.95	2244.1	2530.88	2249.42	2482.44
ENSMUST00000001480	1166.22	1171.32	1134.24	1053.51	1100.39	1090.97
ENSMUST00000001484	329.428	365.396	233.743	67.4317	42.1563	52.9268
ENSMUST00000001485	1184.26	908.367	868.548	889.749	744.761	633.414
ENSMUST00000001497	133.454	127.49	97.533	66.556	32.4279	30.7317
ENSMUST00000001507	2071.55	1416.05	1098.09	2099.14	769.622	686.341
ENSMUST00000001513	780.287	856.005	959.354	568.353	394.54	336.341
ENSMUST00000001520	872.863	894.707	765.97	634.034	643.154	555.731
ENSMUST00000001522	633.607	717.132	596.128	639.288	522.089	432.805
ENSMUST00000001534	0	1.1383	1.6816	0.875737	4.32372	1.70732
ENSMUST00000001536	3590.04	3677.86	3125.26	4921.64	3780.01	3686.09
ENSMUST00000001538	2.40458	1.1383	4.20401	8.75737	0	7.68292
ENSMUST00000001544	2679.91	2409.79	2798.19	2222.62	1882.98	2094.88
ENSMUST00000001547	2426.22	3313.6	3302.67	3058.07	3891.35	4040.36
ENSMUST00000001548	4117.85	4644.28	3934.95	4799.04	4891.21	4011.34
ENSMUST00000001559	346.26	349.46	325.39	376.567	359.95	287.683
ENSMUST00000001561	3.60687	14.798	10.9304	10.5088	4.32372	6.82926
ENSMUST00000001562	346.26	435.971	328.753	419.478	382.649	406.341
ENSMUST00000001565	409.981	396.13	362.385	408.093	292.932	268.902
ENSMUST00000001566	9054.45	9017.65	6910.55	4572.22	4536.66	3656.22
ENSMUST00000001569	2897.52	2943.66	2852.84	2302.31	2580.18	1803.78
ENSMUST00000001583	672.081	615.823	559.133	684.826	354.545	376.463
ENSMUST00000001592	5369.43	7479.8	4621.04	6518.99	7848.64	7095.6
ENSMUST00000001595	544.638	594.195	652.462	697.962	533.98	541.219
ENSMUST00000001599	3.60687	6.82983	4.20401	3.50295	5.40465	16.2195
ENSMUST00000001611	535.02	508.822	492.71	696.211	536.141	527.561
ENSMUST00000001619	93.7787	124.075	125.279	126.982	143.764	166.463
ENSMUST00000001620	952.215	1025.61	1226.73	1013.23	930.681	1096.95
ENSMUST00000001626	306.584	373.364	364.067	409.845	384.811	329.512
ENSMUST00000001631	1168.63	1266.93	993.827	239.076	344.817	381.585
ENSMUST00000001652	63.7214	120.66	137.891	94.5796	94.0409	119.512
ENSMUST00000001667	0	0	0	0	0	1.70732
ENSMUST00000001672	2756.85	1954.47	2991.57	1952.89	1867.85	1794.39
ENSMUST00000001675	556.661	555.493	578.471	551.714	464.8	457.561
ENSMUST00000001709	27.6527	2.27661	33.6321	16.639	5.40465	17.0732
ENSMUST00000001711	2.40458	0	0	0	0	0
ENSMUST00000001712	1294.87	1162.21	993.827	935.287	1087.42	906.585
ENSMUST00000001713	2885.5	2445.08	3263.99	3430.26	2253.74	2000.97
ENSMUST00000001715	978.665	919.75	673.482	1178.74	1052.83	712.804
ENSMUST00000001716	995.497	951.623	840.801	800.424	790.16	613.78
ENSMUST00000001720	9.61833	20.4895	40.3585	66.556	33.5088	35.8536
ENSMUST00000001722	157.5	152.533	88.2841	117.349	136.197	100.732
ENSMUST00000001724	673.283	678.43	616.307	653.3	514.523	530.975
ENSMUST00000001757	530.21	361.981	453.192	369.561	250.776	204.024
ENSMUST00000001780	3331.55	3373.94	2816.68	2616.7	3176.85	2676.22
ENSMUST00000001790	813.951	530.45	742.428	891.5	651.801	672.682
ENSMUST00000001792	917.348	914.059	631.442	632.282	557.76	495.975
ENSMUST00000001801	5365.83	6400.69	5651.03	1617.49	1611.67	1481.1
ENSMUST00000001802	1302.08	1334.09	1186.37	643.667	504.794	526.707
ENSMUST00000001806	1026.76	889.016	801.284	869.607	696.119	643.658
ENSMUST00000001809	6194.2	5739.33	6287.51	5215.89	5192.79	5768.17
ENSMUST00000001812	471.298	482.641	451.51	944.044	616.13	673.536
ENSMUST00000001818	951.012	769.494	781.104	889.749	695.038	642.804
ENSMUST00000001824	14.4275	0	10.0896	5.25442	3.24279	6.82926
ENSMUST00000001825	1871.97	1537.85	1548.76	1162.1	990.132	956.951
ENSMUST00000001826	69.7329	91.0644	92.4881	116.473	124.307	123.78
ENSMUST00000001834	4203.21	4108.14	3494.37	3807.7	2415.88	2118.78
ENSMUST00000001836	443.645	407.513	401.903	448.377	403.187	387.561
ENSMUST00000001837	560.268	557.769	537.272	473.774	359.95	315
ENSMUST00000001845	9989.84	9041.55	9463.22	8228.42	6640.16	5978.17
ENSMUST00000001854	281.336	322.14	554.088	514.058	596.674	631.707
ENSMUST00000001884	304.18	351.736	369.953	413.348	424.806	342.317
ENSMUST00000001900	696.127	696.642	738.224	503.549	571.812	538.658
ENSMUST00000001920	93.7787	71.7132	82.3985	163.763	71.3414	116.097
ENSMUST00000001921	192.367	116.107	228.698	467.644	125.388	118.658
ENSMUST00000001927	1103.7	1121.23	1457.95	1740.09	1343.6	1619.39
ENSMUST00000001950	1650.75	1562.89	1413.39	1927.5	1643.01	1550.24
ENSMUST00000001963	7385.67	8629.49	7879.15	7721.37	10034.3	11886.3
ENSMUST00000001964	4664.89	5110.99	4572.28	3312.04	6419.65	6970.97
ENSMUST00000001965	3.60687	4.55322	0	0	4.32372	7.68292
ENSMUST00000001974	924.562	836.654	948.424	681.323	633.425	607.804
ENSMUST00000001975	983.474	1194.08	862.662	748.755	1007.43	856.219
ENSMUST00000001984	2.40458	0	0	0	0	0
ENSMUST00000001989	3644.14	4017.08	3130.3	2975.75	3191.99	2771.83
ENSMUST00000002007	304.18	328.97	254.763	386.2	278.88	275.732
ENSMUST00000002008	399.161	412.066	382.565	556.093	379.407	348.292
ENSMUST00000002011	4114.24	4574.85	3885.34	4679.94	4638.27	4720.73
ENSMUST00000002013	315	282.3	300.166	359.052	281.042	245
ENSMUST00000002029	1174.64	1043.83	861.821	875.737	858.259	782.804
ENSMUST00000002043	2041.49	1921.46	2285.3	2180.58	2583.42	2489.27
ENSMUST00000002044	488.13	626.068	463.282	470.271	771.784	940.731
ENSMUST00000002048	109.408	104.724	117.712	106.84	110.255	110.122
ENSMUST00000002053	0	5.69152	6.72641	9.63311	2.16186	9.39024
ENSMUST00000002063	67.3283	73.9898	82.3985	84.0707	127.55	187.805
ENSMUST00000002064	943.798	837.792	677.686	710.223	500.471	452.439
ENSMUST00000002073	1336.95	1784.86	1633.68	1064.9	1021.48	1330
ENSMUST00000002079	28.855	18.2129	3.36321	24.5206	16.214	8.53658
ENSMUST00000002080	58.9123	102.447	59.6969	97.2068	105.931	92.1951
ENSMUST00000002081	147.882	113.83	66.4233	75.3134	78.9079	63.1707
ENSMUST00000002084	1167.42	1179.28	887.886	857.346	970.675	815.243
ENSMUST00000002087	93.7787	56.9152	71.4681	74.4376	58.3702	45.2439
ENSMUST00000002090	2951.62	2742.18	2865.45	2302.31	1903.52	1514.39
ENSMUST00000002091	3988	3905.52	3871.89	3644.82	3590.85	3107.31
ENSMUST00000002095	907.73	1031.3	933.289	1028.12	756.651	1090.12
ENSMUST00000002099	755.039	829.824	752.517	749.631	884.201	785.365
ENSMUST00000002100	44.4848	39.8407	28.5872	31.5265	49.7228	20.4878
ENSMUST00000002101	1350.17	1449.06	891.249	258.342	233.481	184.39
ENSMUST00000002112	1131.36	926.58	709.636	783.785	539.384	436.219
ENSMUST00000002121	1531.72	1457.03	1332.67	1509.77	1327.38	1351.34
ENSMUST00000002127	1067.63	887.878	707.955	826.696	493.985	315.853
ENSMUST00000002128	711.756	630.621	895.453	989.583	833.397	681.219
ENSMUST00000002133	1867.16	1861.13	1838.83	1784.75	1185.78	1124.27
ENSMUST00000002145	24.0458	6.82983	16.816	1.75147	4.32372	6.82926
ENSMUST00000002152	530.21	406.375	364.908	415.099	471.286	390.122
ENSMUST00000002171	4762.27	4390.44	4425.98	4625.64	3446.01	3055.24
ENSMUST00000002172	2003.02	2179.85	1741.3	1604.35	1171.73	1082.44
ENSMUST00000002176	3380.84	2483.78	1992.7	3257.74	1653.82	1584.39
ENSMUST00000002177	1393.46	1336.37	1500.83	1259.31	1047.42	857.926
ENSMUST00000002180	3021.36	2742.18	1801	960.683	753.408	424.268
ENSMUST00000002198	1196.28	1241.89	923.2	1170.86	784.755	746.097
ENSMUST00000002259	9.61833	3.41491	4.20401	2.62721	0	1.70732
ENSMUST00000002274	10046.3	9120.1	7718.56	16527.8	8947.94	8187.43
ENSMUST00000002275	1080.86	1181.56	945.902	741.749	622.616	616.341
ENSMUST00000002280	685.306	648.834	564.178	458.886	390.216	366.219
ENSMUST00000002284	1820.27	1572	1526.9	1022.86	742.599	513.048
ENSMUST00000002289	598.741	373.364	502.799	376.567	282.123	203.171
ENSMUST00000002291	587.92	446.215	538.113	472.898	552.355	524.146
ENSMUST00000002292	1189.07	1231.65	1095.56	1764.61	1360.89	1694.51
ENSMUST00000002297	628.798	717.132	495.232	232.946	334.007	238.171
ENSMUST00000002298	283.741	258.395	211.882	112.094	83.2316	75.1219
ENSMUST00000002303	4239.28	4061.47	3665.89	3234.1	3072	2662.56
ENSMUST00000002305	702.138	585.089	465.804	568.353	390.216	571.097
ENSMUST00000002318	471.298	481.503	565.019	664.684	543.708	472.926
ENSMUST00000002320	364.294	420.034	351.455	387.076	383.73	309.024
ENSMUST00000002327	663.665	706.887	382.565	222.437	251.857	195.488
ENSMUST00000002336	0	2.27661	0	2.62721	3.24279	7.68292
ENSMUST00000002344	652.844	636.312	512.048	515.809	348.06	264.634
ENSMUST00000002350	1139.77	974.389	915.633	786.412	724.223	623.17
ENSMUST00000002360	670.878	437.109	1179.64	796.045	316.713	336.341
ENSMUST00000002368	164.714	237.906	161.434	120.852	105.931	116.097
ENSMUST00000002379	399.161	356.289	361.545	417.727	346.979	222.805
ENSMUST00000002389	161.107	168.469	137.051	84.9465	62.694	68.2926
ENSMUST00000002391	1523.3	1577.69	1077.91	1283.83	1316.57	1166.1
ENSMUST00000002395	214.008	357.428	229.539	155.881	249.695	203.171
ENSMUST00000002397	734.6	677.291	704.592	642.791	558.841	524.146
ENSMUST00000002398	955.821	1224.82	1314.17	892.376	1490.6	1492.19
ENSMUST00000002400	1798.63	1717.7	1520.17	1586.84	1080.93	1039.76
ENSMUST00000002403	1500.46	1570.86	1499.99	1426.58	1254.96	1125.12
ENSMUST00000002412	4.80916	2.27661	0	0.875737	0	5.12195
ENSMUST00000002413	809.142	811.611	765.97	730.365	744.761	585.609
ENSMUST00000002418	551.852	462.152	448.147	342.413	431.291	390.122
ENSMUST00000002436	1209.5	1108.71	1122.47	1203.26	1051.75	1027.8
ENSMUST00000002444	289.752	254.98	285.872	319.644	262.666	299.634
ENSMUST00000002445	1669.98	1745.02	1488.22	1317.11	1200.91	1057.68
ENSMUST00000002452	2532.02	2187.82	2429.92	2000.18	1481.96	1513.54
ENSMUST00000002456	7.21375	0	6.72641	2.62721	1.08093	1.70732
ENSMUST00000002457	0	0	1.6816	0	3.24279	1.70732
ENSMUST00000002466	1947.71	1732.5	1459.63	2194.6	1516.55	1250.61
ENSMUST00000002469	311.393	268.64	188.34	200.544	299.418	192.073
ENSMUST00000002473	1789.01	1739.33	1595	1620.11	1317.65	1083.29
ENSMUST00000002487	706.947	706.887	749.154	977.322	818.264	1065.37
ENSMUST00000002490	1960.94	1290.84	1849.76	1544.8	1054.99	874.999
ENSMUST00000002495	415.993	203.757	220.29	185.656	170.787	113.537
ENSMUST00000002502	652.844	717.132	740.746	783.785	728.547	815.243
ENSMUST00000002518	11826.9	10153.7	10880.8	9723.31	8470.17	6965.85
ENSMUST00000002529	1606.26	1704.04	1719.44	1610.48	1384.67	1133.66
ENSMUST00000002532	908.932	879.91	712.159	515.809	394.54	363.658
ENSMUST00000002533	2.40458	0	0	0	1.08093	0.853658
ENSMUST00000002549	18.0344	33.0108	44.5625	40.2839	29.1851	35.8536
ENSMUST00000002551	1565.38	1548.09	1605.93	1245.3	1020.4	781.951
ENSMUST00000002572	4922.18	4820.72	4817.79	5232.53	7397.89	6698.65
ENSMUST00000002588	193.569	224.246	200.111	167.266	218.348	231.341
ENSMUST00000002599	2866.26	2779.74	2626.66	2740.18	2601.8	2222.07
ENSMUST00000002603	990.688	1150.83	1049.32	1065.77	956.623	855.365
ENSMUST00000002625	692.52	723.962	644.895	668.187	782.594	624.024
ENSMUST00000002640	31.2596	46.6705	13.4528	24.5206	15.133	10.2439
ENSMUST00000002655	1946.51	1507.12	1381.44	1187.5	1027.96	806.707
ENSMUST00000002663	411.184	387.024	141.255	1119.19	1446.28	985.975
ENSMUST00000002677	4189.98	4254.98	3396	2528.25	1852.71	1667.19
ENSMUST00000002678	2495.96	2388.16	1646.29	1114.81	1082.01	838.292
ENSMUST00000002683	730.993	797.952	658.347	517.561	539.384	493.414
ENSMUST00000002699	1631.51	1582.24	1727.85	1537.79	1374.94	1636.46
ENSMUST00000002708	212.806	298.236	237.106	267.975	292.932	246.707
ENSMUST00000002710	415.993	302.789	345.569	360.804	312.389	285.122
ENSMUST00000002733	1249.18	1391.01	1140.97	1075.4	929.6	740.975
ENSMUST00000002735	898.111	785.43	808.01	831.074	673.42	577.926
ENSMUST00000002737	480.916	442.801	491.869	482.531	313.47	282.561
ENSMUST00000002740	10.8206	25.0427	24.3832	16.639	17.2949	5.97561
ENSMUST00000002756	645.63	508.822	697.024	732.992	604.24	508.78
ENSMUST00000002757	1440.34	1025.61	1206.55	1419.57	835.559	708.536
ENSMUST00000002765	446.05	418.896	470.849	528.945	655.044	556.585
ENSMUST00000002790	924.562	770.632	830.712	1078.03	851.773	933.902
ENSMUST00000002805	1436.74	1081.39	1436.93	1274.2	1109.03	917.682
ENSMUST00000002808	768.264	679.568	743.268	809.181	485.338	431.097
ENSMUST00000002809	957.024	826.409	1246.91	1536.04	960.947	898.902
ENSMUST00000002817	48.0916	22.7661	5.04481	9.63311	44.3181	20.4878
ENSMUST00000002818	2040.29	1966.99	1836.31	2013.32	1941.35	1651.83
ENSMUST00000002825	2033.07	2389.3	1785.02	1371.4	1740.3	1703.05
ENSMUST00000002837	2340.86	1549.23	1881.71	2128.04	1341.43	1188.29
ENSMUST00000002839	1368.21	1263.52	1262.04	1112.19	1145.79	1037.19
ENSMUST00000002840	1770.97	1690.38	1333.51	1938.88	1395.48	1244.63
ENSMUST00000002844	1082.06	1217.99	951.787	891.5	889.606	646.219
ENSMUST00000002845	2013.84	1786	1730.37	1558.81	1269.01	977.438
ENSMUST00000002846	143.073	96.7559	66.4233	300.378	242.128	184.39
ENSMUST00000002848	85.3627	76.2664	73.1497	55.1714	91.8791	69.1463
ENSMUST00000002850	10.8206	0	6.72641	17.5147	9.72837	11.0976
ENSMUST00000002855	2747.24	2729.65	2313.04	2274.29	2167.27	1675.73
ENSMUST00000002874	413.588	410.928	292.599	191.786	145.926	87.0731
ENSMUST00000002880	301.775	450.769	279.146	432.614	367.516	343.17
ENSMUST00000002881	1124.14	1110.99	845.005	873.11	635.587	499.39
ENSMUST00000002883	44.4848	20.4895	60.5377	16.639	17.2949	35.8536
ENSMUST00000002885	183.951	194.65	179.931	249.585	291.851	225.366
ENSMUST00000002889	1871.97	2088.79	1552.12	1737.46	2441.82	1971.1
ENSMUST00000002891	162.309	160.501	188.34	148	222.672	167.317
ENSMUST00000002902	263.302	298.236	264.012	210.177	190.244	196.341
ENSMUST00000002908	258.493	28.4576	63.0601	75.3134	75.6651	70.8536
ENSMUST00000002911	1209.5	1189.53	1149.38	725.986	1047.42	801.585
ENSMUST00000002914	2574.11	2439.39	2340.79	2931.09	1800.83	1429.88
ENSMUST00000002923	1614.68	1403.53	1362.1	1086.79	912.305	839.146
ENSMUST00000002924	436.432	557.769	532.227	527.194	453.991	463.536
ENSMUST00000002925	335.439	399.545	369.953	341.537	335.088	291.097
ENSMUST00000002926	163.512	175.299	234.584	48.1655	45.3991	20.4878
ENSMUST00000002964	5053.23	5902.11	5511.45	4249.95	7974.02	8818.29
ENSMUST00000002976	913.741	970.974	593.606	615.643	519.928	450.731
ENSMUST00000002979	1391.05	1359.14	2245.78	2181.46	1971.62	2193.9
ENSMUST00000002989	318.607	264.087	353.137	169.017	271.314	243.293
ENSMUST00000003017	700.936	709.164	575.949	275.857	155.654	116.097
ENSMUST00000003027	472.5	509.96	396.017	555.217	565.327	567.683
ENSMUST00000003029	1012.33	908.367	955.991	897.63	584.783	587.317
ENSMUST00000003035	158.702	103.586	132.006	148	103.769	151.951
ENSMUST00000003038	2373.32	2321	2045.67	3041.43	2265.63	2157.19
ENSMUST00000003044	1026.76	1051.79	1005.6	697.087	860.421	683.78
ENSMUST00000003049	806.737	766.079	666.755	800.424	702.605	647.926
ENSMUST00000003061	19203	17894.1	16308.2	24375.3	21122.5	16240.8
ENSMUST00000003066	66444.6	66601.1	55582.9	27936	16933.9	14601.8
ENSMUST00000003071	12.0229	15.9363	0	0.875737	0	0
ENSMUST00000003074	331.832	482.641	410.311	63.0531	31.347	20.4878
ENSMUST00000003079	240.458	130.905	158.071	183.029	150.249	169.878
ENSMUST00000003100	15574.5	19652.8	7490.7	14757.9	38443.3	28434.5
ENSMUST00000003115	1625.5	1567.45	1577.34	1739.21	1834.34	1828.54
ENSMUST00000003117	960.631	1008.54	789.512	707.595	742.599	740.975
ENSMUST00000003121	2783.3	2451.91	1945.61	1815.4	1438.72	1200.24
ENSMUST00000003123	2730.4	2268.64	2551.83	2878.55	2113.22	2055.61
ENSMUST00000003135	597.539	705.749	430.49	707.595	538.303	511.341
ENSMUST00000003137	3.60687	0	0	0	0	0
ENSMUST00000003152	3278.65	2689.81	2844.43	2709.53	2663.41	2397.93
ENSMUST00000003154	127.443	79.6813	56.3337	48.1655	51.8847	49.5122
ENSMUST00000003156	6251.91	5164.49	4446.16	4492.53	3380.07	2529.39
ENSMUST00000003183	1360.99	1217.99	1312.49	1101.68	1340.35	1120.85
ENSMUST00000003191	859.638	873.08	738.224	1273.32	1114.44	1472.56
ENSMUST00000003203	73.3398	58.0535	63.9009	57.7986	121.064	172.439
ENSMUST00000003207	975.058	948.208	827.349	709.347	617.211	633.414
ENSMUST00000003219	560.268	554.354	459.078	547.336	423.725	453.292
ENSMUST00000003238	686.508	918.612	554.088	958.056	756.651	810.121
ENSMUST00000003245	2482.73	2372.23	2240.74	1807.52	1643.01	1584.39
ENSMUST00000003268	982.272	1089.36	1204.87	966.814	1082.01	1024.39
ENSMUST00000003274	299.37	287.991	187.499	62.1773	57.2893	31.5853
ENSMUST00000003284	2302.39	2169.61	2347.52	1719.07	1850.55	1631.34
ENSMUST00000003290	578.302	500.854	427.127	293.372	371.84	284.268
ENSMUST00000003310	1278.04	1323.85	1584.91	1504.52	1530.6	1760.24
ENSMUST00000003312	18.0344	34.1491	16.816	44.6626	35.6707	21.3414
ENSMUST00000003313	1365.8	1295.39	1438.61	1666.53	1563.03	1440.97
ENSMUST00000003318	80.5535	132.043	99.2146	84.9465	123.226	195.488
ENSMUST00000003319	1264.81	1433.13	1233.46	1356.52	1043.1	1005.61
ENSMUST00000003320	1290.06	1162.21	1230.93	1367.9	1167.4	973.17
ENSMUST00000003345	152.691	133.182	264.012	363.431	258.342	199.756
ENSMUST00000003351	70.9352	48.9471	75.6721	120.852	79.9888	87.9268
ENSMUST00000003360	34.8664	27.3193	38.6769	25.3964	15.133	39.2683
ENSMUST00000003369	6.01146	5.69152	5.88561	1.75147	5.40465	21.3414
ENSMUST00000003370	2592.14	2735.35	2422.35	2234	1459.26	985.975
ENSMUST00000003386	1403.07	1513.95	1158.62	1223.4	1246.31	1030.37
ENSMUST00000003395	39.6756	66.0217	52.9705	43.7868	45.3991	76.8292
ENSMUST00000003397	895.707	828.686	731.497	905.512	812.86	590.731
ENSMUST00000003404	76.9466	134.32	90.8065	171.644	248.614	419.146
ENSMUST00000003413	58.9123	66.0217	36.9953	62.1773	47.5609	61.4634
ENSMUST00000003416	862.043	735.345	556.61	722.483	510.199	383.292
ENSMUST00000003433	3243.78	3369.38	2667.02	2875.04	2949.86	3038.17
ENSMUST00000003434	687.71	751.281	699.547	626.152	770.703	589.024
ENSMUST00000003436	1815.46	1643.71	1499.99	1437.96	1491.68	1226.71
ENSMUST00000003438	1439.14	1476.38	1066.98	882.743	649.639	486.585
ENSMUST00000003442	620.382	656.802	634.805	502.673	504.794	441.341
ENSMUST00000003444	60.1146	93.341	57.1745	61.3016	85.3935	81.0975
ENSMUST00000003445	232.042	127.49	209.36	190.911	149.168	156.219
ENSMUST00000003450	1712.06	1837.22	1446.18	1664.78	1596.53	1355.61
ENSMUST00000003451	532.615	541.833	538.954	967.689	817.183	558.292
ENSMUST00000003459	2263.91	2018.21	1652.17	669.939	679.905	583.902
ENSMUST00000003461	3367.62	3377.35	2604.8	3020.42	3383.31	2985.24
ENSMUST00000003468	568.684	545.248	560.814	677.82	383.73	371.341
ENSMUST00000003469	1796.22	1380.76	807.169	594.625	763.137	589.878
ENSMUST00000003493	2150.9	2690.95	1859.85	1610.48	1558.7	1260.85
ENSMUST00000003501	0	0	1.6816	0	0	1.70732
ENSMUST00000003502	12.0229	25.0427	15.1344	10.5088	6.48558	5.12195
ENSMUST00000003509	93.7787	29.5959	36.1545	49.917	65.9368	45.2439
ENSMUST00000003512	2720.78	2717.13	2690.56	2861.03	2570.45	2216.1
ENSMUST00000003513	1434.33	1394.42	1315.01	1325.87	1145.79	973.17
ENSMUST00000003521	21730.2	18920.9	18319.4	12045.8	10565	7823.77
ENSMUST00000003527	2099.2	2146.84	1944.77	1919.62	1824.61	1763.66
ENSMUST00000003529	1354.98	1401.25	1278.02	1353.89	1318.74	1136.22
ENSMUST00000003536	489.332	431.417	494.391	400.212	304.822	274.878
ENSMUST00000003544	8.41604	9.10644	25.224	25.3964	32.4279	31.5853
ENSMUST00000003550	1667.58	1910.08	1591.64	1306.6	1563.03	1516.1
ENSMUST00000003554	2.40458	22.7661	14.2936	14.8875	36.7516	21.3414
ENSMUST00000003561	63.7214	34.1491	39.5177	57.7986	42.1563	39.2683
ENSMUST00000003568	1.20229	4.55322	4.20401	0	2.16186	0
ENSMUST00000003569	52975.3	50803.7	75394.7	129720	86063.7	76064.3
ENSMUST00000003572	1981.38	1873.65	1818.65	1866.2	1405.21	1201.1
ENSMUST00000003574	1341.76	1476.38	933.289	482.531	291.851	239.878
ENSMUST00000003575	8803.18	8216.28	9777.68	8684.68	9379.23	10004
ENSMUST00000003599	2622.2	2974.39	2723.36	3022.17	2918.51	2540.49
ENSMUST00000003612	2271.13	2194.65	2290.34	3102.74	2843.93	2811.95
ENSMUST00000003620	450.859	405.236	359.863	358.176	407.511	415.731
ENSMUST00000003621	480.916	481.503	538.954	471.146	434.534	391.829
ENSMUST00000003622	2366.11	1847.47	1561.37	2307.57	1367.38	1146.46
ENSMUST00000003628	1350.17	1922.6	1565.57	1762.86	1947.84	1698.78
ENSMUST00000003635	4703.36	4812.75	4272.11	6046.09	5426.27	3994.27
ENSMUST00000003640	238.054	129.767	228.698	114.722	60.5321	127.195
ENSMUST00000003642	988.283	1089.36	1095.56	1070.15	1040.94	824.634
ENSMUST00000003643	224.828	107.001	46.2441	102.461	96.2028	28.1707
ENSMUST00000003645	571.088	585.089	634.805	430.863	475.609	436.219
ENSMUST00000003655	673.283	602.163	611.263	695.335	496.147	491.707
ENSMUST00000003659	3.60687	9.10644	10.0896	6.13016	6.48558	3.41463
ENSMUST00000003669	1297.27	1345.48	1141.81	1241.79	1241.99	1100.37
ENSMUST00000003677	1231.15	1225.95	1262.04	1431.83	1559.78	1388.05
ENSMUST00000003681	349.867	325.555	268.216	407.218	363.193	297.927
ENSMUST00000003687	672.081	729.653	660.87	1051.76	684.229	708.536
ENSMUST00000003705	311.393	291.406	294.28	310.011	258.342	233.049
ENSMUST00000003710	21.6412	31.8725	18.4976	21.0177	35.6707	85.3658
ENSMUST00000003714	2102.81	2310.76	2719.15	2390.76	2453.71	2622.44
ENSMUST00000003717	4.80916	0	0.840801	7.88163	12.9712	5.12195
ENSMUST00000003720	702.138	682.983	781.945	859.098	714.495	727.317
ENSMUST00000003726	1001.51	1241.89	1027.46	1181.37	859.34	894.634
ENSMUST00000003741	1342.96	1691.52	1157.78	834.577	1017.16	869.024
ENSMUST00000003754	2.40458	1.1383	5.04481	4.37868	0	0
ENSMUST00000003759	1160.21	1051.79	997.19	1188.37	1065.8	979.146
ENSMUST00000003762	454.466	338.076	665.074	171.644	140.521	124.634
ENSMUST00000003777	378.722	307.342	283.35	232.946	161.059	160.488
ENSMUST00000003808	176.737	60.3301	89.1249	35.0295	46.48	51.2195
ENSMUST00000003818	774.275	835.516	783.627	990.458	856.097	801.585
ENSMUST00000003828	186.355	174.161	265.693	169.017	194.567	252.683
ENSMUST00000003843	1431.93	1030.17	1362.94	1509.77	1047.42	1231.83
ENSMUST00000003850	278.932	293.683	248.036	303.005	208.62	187.805
ENSMUST00000003857	892.1	919.75	749.995	603.383	584.783	519.024
ENSMUST00000003860	1045.99	973.251	849.209	924.778	793.403	705.975
ENSMUST00000003870	571.088	564.599	475.053	587.619	628.021	658.17
ENSMUST00000003876	708.149	901.537	797.08	918.648	773.946	912.56
ENSMUST00000003898	3.60687	1.1383	7.56721	14.0118	11.8902	6.82926
ENSMUST00000003906	924.562	910.644	871.07	618.27	606.402	524.146
ENSMUST00000003907	734.6	563.461	643.213	593.75	680.986	586.463
ENSMUST00000003908	548.245	774.047	628.919	648.921	717.738	632.561
ENSMUST00000003910	1472.81	1248.72	982.897	882.743	409.673	362.805
ENSMUST00000003911	1816.66	1517.36	1447.02	1323.24	1249.56	1090.97
ENSMUST00000003912	12709.4	12738.8	9670.06	8945.65	9144.67	8304.38
ENSMUST00000003922	201.985	184.405	192.544	107.716	76.7461	57.1951
ENSMUST00000003946	443.645	336.938	446.466	449.253	377.245	332.927
ENSMUST00000003947	91.3741	112.692	90.8065	90.2009	101.607	119.512
ENSMUST00000003961	25.2481	5.69152	6.72641	6.13016	16.214	16.2195
ENSMUST00000003964	613.168	697.781	480.938	635.785	531.818	442.195
ENSMUST00000003971	9.61833	17.0746	10.0896	3.50295	14.0521	6.82926
ENSMUST00000003981	660.058	428.003	585.198	162.011	137.278	173.293
ENSMUST00000004036	21.6412	13.6597	8.40801	15.7633	8.64744	17.9268
ENSMUST00000004050	2001.81	1465	1692.53	1930.12	1464.66	1315.49
ENSMUST00000004051	405.172	459.875	446.466	338.91	632.344	869.877
ENSMUST00000004054	1131.36	843.484	784.468	1126.2	753.408	881.829
ENSMUST00000004055	234.447	314.172	232.902	237.325	197.81	203.171
ENSMUST00000004057	1567.79	1304.5	1329.31	1274.2	1094.98	969.755
ENSMUST00000004072	25648.5	23321.6	21930.6	21485.3	15036.8	12448
ENSMUST00000004076	0	0	0	0	0	0.853658
ENSMUST00000004094	329.428	397.268	446.466	399.336	361.031	313.292
ENSMUST00000004097	436.432	636.312	401.062	636.661	864.744	880.975
ENSMUST00000004120	617.978	528.173	469.167	440.496	346.979	303.049
ENSMUST00000004133	3.60687	0	3.36321	16.639	2.16186	3.41463
ENSMUST00000004134	549.447	392.715	525.501	579.738	342.655	327.805
ENSMUST00000004136	8.41604	6.82983	15.9752	6.13016	21.6186	122.073
ENSMUST00000004137	37.271	39.8407	39.5177	107.716	88.6363	80.2438
ENSMUST00000004140	4832.01	5395.56	5334.88	6002.3	7196.83	6586.82
ENSMUST00000004143	1153	1188.39	843.324	1207.64	923.115	1101.22
ENSMUST00000004145	498.951	459.875	348.933	254.839	275.637	268.902
ENSMUST00000004156	1856.34	1781.45	1431.04	1567.57	1631.12	1453.78
ENSMUST00000004172	2077.56	1944.22	1741.3	1947.64	1546.81	1234.39
ENSMUST00000004173	2058.32	1995.45	1837.15	2184.96	1711.11	1615.97
ENSMUST00000004200	2647.44	2094.48	2204.58	2204.23	1739.22	1327.44
ENSMUST00000004201	145.477	160.501	179.091	191.786	72.4223	74.2682
ENSMUST00000004202	776.68	911.782	771.856	553.466	636.668	653.902
ENSMUST00000004203	496.546	496.301	490.187	368.685	336.169	280.853
ENSMUST00000004206	2357.69	2093.34	2011.2	1870.57	1565.19	1265.97
ENSMUST00000004208	651.642	899.261	1045.96	1086.79	1187.94	1309.51
ENSMUST00000004214	0	4.55322	5.88561	0	10.8093	27.3171
ENSMUST00000004222	359.485	472.396	483.461	611.264	576.136	536.097
ENSMUST00000004232	3406.09	3113.26	5094.42	3454.78	3037.41	2734.27
ENSMUST00000004281	1074.85	824.133	754.199	1499.26	1060.39	1205.36
ENSMUST00000004294	217.615	251.565	242.992	172.52	239.967	244.146
ENSMUST00000004316	73928.9	79658.6	57467.1	17921.1	14640.1	12059.6
ENSMUST00000004326	102.195	78.543	77.3537	102.461	74.5842	90.4877
ENSMUST00000004327	1371.81	1271.49	948.424	964.186	825.831	637.682
ENSMUST00000004330	827.176	836.654	761.766	784.66	722.061	885.243
ENSMUST00000004343	128.645	120.66	121.075	94.5796	107.012	126.341
ENSMUST00000004375	2991.3	2590.78	2234.85	2029.96	1751.11	1335.12
ENSMUST00000004377	3442.16	3665.34	2756.99	1052.64	1024.72	765.731
ENSMUST00000004378	115.42	88.7878	66.4233	17.5147	38.9135	43.5366
ENSMUST00000004379	1905.63	1943.09	1769.89	1689.3	1237.67	1055.12
ENSMUST00000004381	1419.91	1206.6	1161.15	1673.53	912.305	1048.29
ENSMUST00000004389	4557.89	3933.98	3728.11	3706.12	2544.51	2026.58
ENSMUST00000004392	2076.36	2088.79	1417.59	543.833	478.852	407.195
ENSMUST00000004396	5000.33	4476.95	4169.53	3566.88	2584.5	2164.02
ENSMUST00000004428	198.378	215.14	183.295	250.461	163.22	192.927
ENSMUST00000004430	173.13	196.927	182.454	227.692	304.822	397.805
ENSMUST00000004470	275.325	303.927	273.26	338.034	358.869	290.244
ENSMUST00000004473	31.2596	27.3193	11.7712	11.3846	12.9712	4.26829
ENSMUST00000004494	2505.57	2349.46	2413.94	1884.59	1404.13	1274.51
ENSMUST00000004497	513.378	459.875	369.953	479.904	350.221	454.146
ENSMUST00000004505	1.20229	0	1.6816	3.50295	2.16186	0.853658
ENSMUST00000004507	851.222	636.312	616.307	714.601	620.454	463.536
ENSMUST00000004508	2003.02	1859.99	1646.29	2002.81	1774.89	1556.22
ENSMUST00000004554	25350.3	22190.1	22529.3	17122.4	13938.6	11254.6
ENSMUST00000004560	346.26	292.544	291.758	159.384	140.521	110.122
ENSMUST00000004565	2075.15	2056.92	1795.11	1877.58	1733.81	1446.95
ENSMUST00000004574	2093.19	2077.41	1759.8	1705.06	1681.93	1470
ENSMUST00000004576	206.794	254.98	205.156	288.117	260.504	225.366
ENSMUST00000004587	299.37	435.971	635.646	282.863	231.319	267.195
ENSMUST00000004614	929.371	908.367	977.011	1230.41	1084.17	1141.34
ENSMUST00000004622	485.726	747.866	526.342	570.105	603.159	703.414
ENSMUST00000004634	313.798	354.013	462.441	436.117	420.482	475.487
ENSMUST00000004646	2558.48	2778.6	2434.96	2811.12	2590.99	2271.58
ENSMUST00000004655	3.60687	10.2447	0	1.75147	4.32372	2.56097
ENSMUST00000004673	1085.67	1403.53	1684.13	1742.72	1862.44	1442.68
ENSMUST00000004681	717.768	902.676	825.667	719.856	751.247	803.292
ENSMUST00000004683	1068.84	1034.72	906.384	984.328	695.038	705.975
ENSMUST00000004684	1119.33	1171.32	1167.87	1562.31	1676.52	1490.49
ENSMUST00000004686	270.515	262.948	180.772	349.419	203.215	202.317
ENSMUST00000004715	257.29	171.884	269.897	346.792	344.817	519.024
ENSMUST00000004728	169.523	183.267	205.996	110.343	89.7172	68.2926
ENSMUST00000004729	3723.5	2973.25	2757.83	2830.38	2178.07	1565.61
ENSMUST00000004745	2512.79	2322.14	2164.22	1945.01	1541.41	1244.63
ENSMUST00000004749	28.855	17.0746	20.1792	46.4141	37.8326	17.0732
ENSMUST00000004750	1150.59	1055.21	1443.66	1752.35	1502.49	1289.88
ENSMUST00000004756	149.084	95.6176	143.777	125.23	124.307	89.6341
ENSMUST00000004761	145.477	149.118	132.847	197.041	134.035	192.927
ENSMUST00000004774	8648.08	7891.87	8139.8	15698.5	13177.6	15149.9
ENSMUST00000004780	257.29	227.661	261.489	282.863	222.672	285.975
ENSMUST00000004784	9757.79	9087.09	8591.31	10769.8	9759.72	6871.95
ENSMUST00000004786	2211.01	1840.64	1780.82	2005.44	1668.96	1204.51
ENSMUST00000004827	1076.05	1164.49	695.343	170.769	150.249	120.366
ENSMUST00000004829	223.626	155.948	172.364	108.591	99.4456	81.0975
ENSMUST00000004850	1588.23	1786	1406.66	672.566	443.181	239.024
ENSMUST00000004868	205.592	146.841	105.941	143.621	88.6363	105
ENSMUST00000004892	2592.14	1922.6	2385.35	2067.61	1742.46	1554.51
ENSMUST00000004910	770.669	735.345	725.612	792.542	729.628	528.414
ENSMUST00000004913	128.645	166.192	168.16	116.473	138.359	108.415
ENSMUST00000004920	1276.83	1141.72	1271.29	1400.3	1239.83	1453.78
ENSMUST00000004936	7.21375	10.2447	20.1792	34.1537	23.7805	11.9512
ENSMUST00000004949	466.489	564.599	468.326	620.897	408.592	507.073
ENSMUST00000004955	605.955	496.301	522.978	747.879	558.841	457.561
ENSMUST00000004959	2110.02	2073.99	1970	1907.35	1988.91	2001.83
ENSMUST00000004964	0	6.82983	15.1344	14.8875	6.48558	6.82926
ENSMUST00000004965	2469.51	1964.71	1750.55	2830.38	1842.99	1709.88
ENSMUST00000004968	2777.29	2680.71	1969.16	1643.76	1635.45	1415.36
ENSMUST00000004985	306.584	416.62	342.206	392.33	437.777	516.463
ENSMUST00000004986	630.001	663.632	588.561	394.082	335.088	286.829
ENSMUST00000004987	567.481	684.121	574.267	380.946	438.858	504.512
ENSMUST00000004990	1279.24	1249.86	1194.78	1294.34	1284.15	1244.63
ENSMUST00000005003	2077.56	1887.31	1571.46	1897.72	1233.34	1366.71
ENSMUST00000005014	0	7.96813	0.840801	0	0	3.41463
ENSMUST00000005015	910.134	1038.13	872.752	1001.84	830.155	681.219
ENSMUST00000005016	2113.63	2048.95	1911.98	1691.05	1174.97	1045.73
ENSMUST00000005017	5682.03	5243.03	4337.69	4963.68	4141.04	3441.95
ENSMUST00000005019	3.60687	4.55322	10.0896	0	1.08093	1.70732
ENSMUST00000005041	1869.56	2260.67	2048.19	1533.42	1848.39	1754.27
ENSMUST00000005051	12346.3	11949.9	10751.3	9104.16	6741.76	5651.22
ENSMUST00000005053	1874.37	1476.38	1768.21	1476.49	1342.52	1108.05
ENSMUST00000005057	474.905	393.853	445.625	416.851	388.054	348.292
ENSMUST00000005064	872.863	835.516	681.89	711.974	621.535	562.561
ENSMUST00000005066	1316.51	1409.22	1363.78	1413.44	1251.72	1041.46
ENSMUST00000005067	2682.31	2413.21	2176.83	2509.86	1760.84	1493.9
ENSMUST00000005069	0	0	0	4.37868	0	0
ENSMUST00000005072	674.485	492.886	559.974	437.868	317.794	348.292
ENSMUST00000005073	0	0	0	3.50295	0	0
ENSMUST00000005077	5286.47	2985.77	7613.46	2746.31	3576.8	3978.9
ENSMUST00000005103	99.7902	79.6813	60.5377	63.0531	69.1795	62.317
ENSMUST00000005108	674.485	627.206	661.711	845.086	725.304	887.804
ENSMUST00000005114	93.7787	97.8942	84.0801	12.2603	7.56651	4.26829
ENSMUST00000005120	252.481	307.342	243.832	256.591	216.186	222.805
ENSMUST00000005122	543.436	479.226	364.067	410.721	291.851	267.195
ENSMUST00000005164	1009.92	1100.74	1075.38	977.322	984.728	1198.54
ENSMUST00000005173	339.046	416.62	332.117	449.253	412.915	393.536
ENSMUST00000005175	67.3283	59.1918	68.9457	118.224	70.2605	80.2438
ENSMUST00000005185	5612.29	5351.17	5242.4	1908.23	1650.58	1242.07
ENSMUST00000005188	162.309	130.905	153.026	87.5737	37.8326	28.1707
ENSMUST00000005218	7616.51	5603.87	4378.05	4090.57	2076.47	1541.71
ENSMUST00000005220	16.8321	76.2664	63.0601	0.875737	8.64744	12.8049
ENSMUST00000005233	424.409	390.439	440.58	462.389	395.621	381.585
ENSMUST00000005234	4033.69	4380.2	3196.73	3507.33	2627.74	2341.58
ENSMUST00000005238	81.7558	113.83	89.1249	99.834	83.2316	78.5365
ENSMUST00000005255	45.6871	81.9579	82.3985	81.4435	99.4456	137.439
ENSMUST00000005256	1232.35	1113.26	1136.76	955.429	754.489	802.438
ENSMUST00000005262	30.0573	36.4257	71.4681	42.9111	47.5609	28.1707
ENSMUST00000005279	1166.22	917.474	582.675	1374.91	652.882	641.951
ENSMUST00000005292	6468.33	5455.89	5244.92	4044.15	3354.13	2921.22
ENSMUST00000005336	1536.53	1484.35	1606.77	1714.69	1453.85	1395.73
ENSMUST00000005352	8.41604	17.0746	12.612	27.1478	12.9712	11.9512
ENSMUST00000005365	239.256	243.597	216.086	100.71	82.1507	110.122
ENSMUST00000005371	834.39	912.92	779.423	481.655	688.553	587.317
ENSMUST00000005394	1084.47	1186.11	1155.26	1118.32	1009.59	997.072
ENSMUST00000005399	16.8321	42.1173	31.1096	18.3905	41.0754	43.5366
ENSMUST00000005400	7.21375	3.41491	4.20401	9.63311	0	5.97561
ENSMUST00000005406	11813.7	11557.2	11912.5	14925.2	16564.2	17240.5
ENSMUST00000005413	42.0802	40.979	31.9505	52.5442	46.48	44.3902
ENSMUST00000005431	942.596	973.251	847.528	1076.28	952.3	839.999
ENSMUST00000005452	127.443	232.214	303.529	207.55	409.673	388.414
ENSMUST00000005470	63.7214	25.0427	17.6568	11.3846	44.3181	20.4878
ENSMUST00000005477	6049.93	5496.87	4980.07	7178.42	9588.93	7431.95
ENSMUST00000005487	2893.91	2537.28	2188.61	2191.09	1734.89	1279.63
ENSMUST00000005490	3.60687	0	5.04481	7.88163	6.48558	0
ENSMUST00000005493	405.172	336.938	396.017	622.649	429.129	476.341
ENSMUST00000005503	367.901	399.545	379.201	401.963	378.326	320.975
ENSMUST00000005504	1216.72	951.623	1146.01	1454.6	1196.59	1414.51
ENSMUST00000005507	105.802	47.8088	56.3337	71.8104	78.9079	68.2926
ENSMUST00000005508	90.1718	108.139	89.9657	69.1832	68.0986	92.1951
ENSMUST00000005509	121.431	76.2664	147.14	58.6744	94.0409	90.4877
ENSMUST00000005518	62.5191	45.5322	79.0353	65.6803	107.012	150.244
ENSMUST00000005532	1014.73	986.91	1569.78	1443.21	1378.19	2074.39
ENSMUST00000005548	2744.83	2982.36	2286.98	984.328	858.259	640.243
ENSMUST00000005578	1071.24	1356.86	1242.7	1030.74	1144.71	1136.22
ENSMUST00000005583	743.016	514.514	541.476	549.963	377.245	300.488
ENSMUST00000005592	163.512	190.097	175.727	75.3134	147.007	174.146
ENSMUST00000005597	45.6871	75.1281	91.6473	89.3252	47.5609	59.7561
ENSMUST00000005600	424.409	517.929	510.366	286.366	367.516	423.414
ENSMUST00000005601	365.496	410.928	316.141	96.3311	96.2028	99.878
ENSMUST00000005606	1857.54	1618.67	1503.35	1455.47	1570.59	1334.27
ENSMUST00000005607	180.344	195.788	128.643	57.7986	81.0698	50.3658
ENSMUST00000005611	4.80916	2.27661	0	1.75147	0	0.853658
ENSMUST00000005616	2842.22	3429.71	2414.78	2534.38	2928.24	2807.68
ENSMUST00000005620	2197.79	1566.31	3693.64	873.11	553.436	859.634
ENSMUST00000005643	2052.31	1815.6	1458.79	2195.47	1318.74	1456.34
ENSMUST00000005647	2505.57	2076.27	1865.74	1958.15	1238.75	1039.76
ENSMUST00000005651	2899.93	2990.33	2357.61	3467.04	5348.44	4031.83
ENSMUST00000005669	4.80916	3.41491	4.20401	162.011	158.897	4.26829
ENSMUST00000005671	586.718	654.525	602.855	979.95	940.409	966.341
ENSMUST00000005678	248.874	292.544	226.176	67.4317	181.596	141.707
ENSMUST00000005685	347.462	385.885	174.046	389.703	1046.34	1269.39
ENSMUST00000005692	0	0	0	0	1.08093	0
ENSMUST00000005705	2554.87	2342.63	1997.74	1994.05	1867.85	1564.75
ENSMUST00000005711	4682.92	4428.01	4507.54	4796.41	3073.09	2636.95
ENSMUST00000005714	2366.11	2256.12	1954.02	1553.56	1302.52	1110.61
ENSMUST00000005719	37.271	39.8407	45.4033	72.6862	101.607	198.902
ENSMUST00000005722	527.806	428.003	492.71	641.039	438.858	599.268
ENSMUST00000005749	779.085	768.356	568.382	838.956	597.755	670.121
ENSMUST00000005751	26.4504	28.4576	41.1993	65.6803	57.2893	77.6829
ENSMUST00000005768	580.707	635.174	517.934	647.17	615.049	647.926
ENSMUST00000005769	22.8435	23.9044	42.0401	39.4082	24.8614	32.439
ENSMUST00000005798	2076.36	2034.15	1960.75	1916.11	1486.28	1384.63
ENSMUST00000005810	507.367	549.801	364.067	202.295	89.7172	95.6097
ENSMUST00000005815	978.665	1140.58	994.668	1141.09	1259.28	1752.56
ENSMUST00000005817	1347.77	1231.65	1145.17	1237.42	987.97	821.219
ENSMUST00000005820	15.6298	17.0746	44.5625	22.7692	33.5088	29.878
ENSMUST00000005824	25.2481	12.5214	33.6321	14.0118	5.40465	2.56097
ENSMUST00000005825	597.539	834.377	670.119	749.631	666.934	741.829
ENSMUST00000005826	2623.4	2646.56	2223.92	1942.38	2104.57	1944.63
ENSMUST00000005829	275.325	311.895	267.375	292.496	298.337	378.17
ENSMUST00000005830	1591.83	1408.08	1459.63	1398.55	1045.26	870.731
ENSMUST00000005839	239.256	274.331	215.245	74.4376	33.5088	57.1951
ENSMUST00000005841	1065.23	1098.46	1075.38	1254.93	1094.98	1239.51
ENSMUST00000005849	74.542	31.8725	44.5625	7.88163	20.5377	22.1951
ENSMUST00000005860	1.20229	5.69152	15.9752	1.75147	1.08093	0.853658
ENSMUST00000005862	121.431	145.703	132.006	181.278	180.515	150.244
ENSMUST00000005889	1627.9	1778.03	1404.14	347.668	350.221	274.024
ENSMUST00000005891	0	3.41491	5.88561	5.25442	7.56651	0.853658
ENSMUST00000005907	472.5	573.706	390.132	201.419	157.816	161.341
ENSMUST00000005923	6105.23	5700.63	5551.81	4221.05	3469.79	2916.95
ENSMUST00000005950	274.122	215.14	184.976	100.71	77.827	81.9512
ENSMUST00000005952	491.737	400.683	546.521	587.619	389.135	513.902
ENSMUST00000005953	1327.33	1294.25	1431.04	1783	1133.9	1017.56
ENSMUST00000005954	432.825	471.258	505.322	427.36	433.453	366.219
ENSMUST00000005964	2085.97	1767.79	1920.39	2001.93	1665.71	1442.68
ENSMUST00000005975	1738.51	1747.3	1441.97	1796.14	1325.22	1193.41
ENSMUST00000005976	51.6985	77.4047	61.3785	35.0295	32.4279	20.4878
ENSMUST00000006005	91.3741	84.2345	83.2393	119.1	91.8791	87.9268
ENSMUST00000006020	22.8435	26.181	4.20401	17.5147	21.6186	31.5853
ENSMUST00000006027	5495.67	4173.02	4161.13	5450.59	3599.5	2899.02
ENSMUST00000006029	545.84	471.258	574.267	444.874	421.563	287.683
ENSMUST00000006035	3753.55	3531.02	3227.84	3280.51	2320.76	1977.93
ENSMUST00000006036	207.996	250.427	216.086	292.496	229.157	222.805
ENSMUST00000006037	20.4389	48.9471	20.1792	53.42	89.7172	175.854
ENSMUST00000006046	1.20229	0	0	0	0	0.853658
ENSMUST00000006053	532.615	570.291	588.561	674.317	530.737	501.097
ENSMUST00000006061	260.897	192.373	250.559	310.011	242.128	225.366
ENSMUST00000006071	7.21375	1.1383	3.36321	9.63311	12.9712	8.53658
ENSMUST00000006094	0	0	1.6816	0	0	0.853658
ENSMUST00000006101	349.867	339.215	179.091	155.005	87.5554	106.707
ENSMUST00000006103	417.195	471.258	343.047	421.229	326.441	384.146
ENSMUST00000006104	222.424	210.586	190.862	205.798	175.111	140.854
ENSMUST00000006105	105.802	80.8196	110.145	108.591	121.064	101.585
ENSMUST00000006106	2.40458	1.1383	2.5224	0	2.16186	0
ENSMUST00000006112	569.886	671.6	486.824	947.547	899.334	774.268
ENSMUST00000006123	819.963	646.557	725.612	1113.94	880.958	736.707
ENSMUST00000006128	1846.72	1788.28	1991.86	2280.42	1651.66	1725.24
ENSMUST00000006136	120.229	119.522	148.822	98.0825	73.5033	62.317
ENSMUST00000006137	1512.48	1348.89	1362.94	1442.34	1142.54	1024.39
ENSMUST00000006139	212.806	161.639	156.389	146.248	164.301	165.61
ENSMUST00000006151	0	0	0	1.75147	0	0
ENSMUST00000006167	98.5879	177.576	217.768	259.218	299.418	346.585
ENSMUST00000006171	668.474	375.641	663.392	500.922	488.581	286.829
ENSMUST00000006178	381.126	384.747	382.565	416.851	309.146	282.561
ENSMUST00000006181	2538.04	2653.39	2150.77	1799.64	2039.72	1627.93
ENSMUST00000006205	547.042	554.354	561.655	543.833	697.2	992.804
ENSMUST00000006209	1109.71	1183.84	1180.49	917.772	1085.25	930.487
ENSMUST00000006217	1796.22	1730.22	1593.32	1209.39	987.97	804.146
ENSMUST00000006221	1341.76	1328.4	1365.46	1570.2	1307.93	1369.27
ENSMUST00000006235	33610	31840.7	25038.2	13207.9	8901.46	7768.29
ENSMUST00000006254	2269.93	1989.76	1898.53	1530.79	1331.71	1062.8
ENSMUST00000006286	1645.94	2053.5	1690.01	1733.08	1866.77	1833.66
ENSMUST00000006293	819.963	862.835	747.472	925.654	750.166	775.121
ENSMUST00000006301	1165.02	1064.31	1124.99	990.458	809.617	641.951
ENSMUST00000006303	2.40458	0	4.20401	0	2.16186	0.853658
ENSMUST00000006311	78.1489	96.7559	90.8065	125.23	229.157	228.78
ENSMUST00000006341	16.8321	14.798	15.1344	23.6449	4.32372	5.12195
ENSMUST00000006353	120.229	144.565	173.205	212.804	204.296	215.122
ENSMUST00000006367	1718.07	1617.53	1690.85	2276.04	1763	1510.97
ENSMUST00000006377	584.313	644.28	602.855	613.892	442.101	390.975
ENSMUST00000006378	0	0	4.20401	0	3.24279	1.70732
ENSMUST00000006380	2.40458	29.5959	4.20401	1.75147	10.8093	14.5122
ENSMUST00000006381	675.688	824.133	817.259	590.247	736.114	758.048
ENSMUST00000006391	6987.72	6556.63	6591.88	5759.72	4970.12	4661.83
ENSMUST00000006392	38.4733	20.4895	28.5872	32.4023	9.72837	10.2439
ENSMUST00000006397	37.271	52.362	42.8809	62.1773	98.3647	79.3902
ENSMUST00000006403	57.71	55.7769	58.0153	114.722	86.4744	57.1951
ENSMUST00000006415	92.5764	137.735	73.1497	31.5265	81.0698	87.0731
ENSMUST00000006424	167.118	125.214	105.941	135.739	125.388	202.317
ENSMUST00000006431	40.8779	42.1173	5.04481	18.3905	87.5554	48.6585
ENSMUST00000006435	4654.07	4407.52	3006.71	3847.99	2691.52	2434.63
ENSMUST00000006444	1636.32	1681.28	1403.3	1051.76	749.085	605.243
ENSMUST00000006451	884.886	776.324	787.831	1087.67	769.622	691.463
ENSMUST00000006452	1550.96	1288.56	1198.98	1526.41	999.861	882.682
ENSMUST00000006462	5508.9	5192.95	4215.78	5130.07	3373.58	2630.12
ENSMUST00000006467	8878.92	7474.11	7725.28	6724.78	5573.28	4975.12
ENSMUST00000006470	930.573	1331.82	1024.1	668.187	878.796	1022.68
ENSMUST00000006476	14.4275	19.3512	19.3384	23.6449	31.347	13.6585
ENSMUST00000006478	1593.04	1384.18	1263.72	1183.12	1098.23	968.902
ENSMUST00000006496	40905.5	32982.4	28613.3	23137.8	15550.3	11804.4
ENSMUST00000006508	27.6527	34.1491	39.5177	19.2662	11.8902	21.3414
ENSMUST00000006523	14809.8	13132.6	14527.4	11060.6	6861.75	5048.53
ENSMUST00000006525	179.141	247.012	158.911	181.278	279.961	385
ENSMUST00000006544	370.306	229.938	192.544	528.069	265.909	265.488
ENSMUST00000006556	1.20229	1.1383	0.840801	0	7.56651	6.82926
ENSMUST00000006557	7538.36	7709.74	5402.99	11847	8417.2	6578.29
ENSMUST00000006559	50.4962	23.9044	26.9056	35.0295	56.2084	65.7317
ENSMUST00000006562	884.886	774.047	841.642	916.897	563.165	490
ENSMUST00000006565	299.37	358.566	285.032	68.3075	169.706	151.097
ENSMUST00000006578	217.615	280.023	135.369	362.555	298.337	242.439
ENSMUST00000006579	1330.94	1081.39	1074.54	1125.32	779.351	666.707
ENSMUST00000006587	1965.75	1964.71	1414.23	1586.84	1389	1120
ENSMUST00000006611	467.691	486.056	454.874	360.804	332.927	257.805
ENSMUST00000006614	943.798	982.357	963.558	1102.55	1045.26	1011.58
ENSMUST00000006618	271.718	257.257	158.911	323.147	328.603	248.414
ENSMUST00000006625	811.546	874.218	644.054	482.531	362.112	411.463
ENSMUST00000006626	19.2367	9.10644	7.56721	21.0177	12.9712	11.0976
ENSMUST00000006629	15289.5	13738.2	16837.9	21079.9	20380.9	27420.3
ENSMUST00000006632	236.851	269.778	162.275	171.644	224.834	204.878
ENSMUST00000006638	0	3.41491	0	0	0	0
ENSMUST00000006646	866.852	915.197	1047.64	1086.79	963.109	911.707
ENSMUST00000006667	14969.7	14689.8	12638.1	3929.43	3241.71	4298.17
ENSMUST00000006669	559.065	496.301	457.396	699.714	499.39	468.658
ENSMUST00000006679	39.6756	17.0746	22.7016	29.7751	7.56651	13.6585
ENSMUST00000006687	1.20229	5.69152	14.2936	29.7751	12.9712	19.6341
ENSMUST00000006692	1036.37	835.516	522.978	840.707	376.164	328.658
ENSMUST00000006697	18.0344	25.0427	15.9752	29.7751	25.9423	34.1463
ENSMUST00000006701	970.249	991.463	802.124	1438.84	916.629	787.073
ENSMUST00000006703	2503.17	2667.05	1964.95	1848.68	968.514	1362.44
ENSMUST00000006704	92.5764	73.9898	43.7217	64.8045	36.7516	35
ENSMUST00000006716	21.6412	30.7342	24.3832	9.63311	6.48558	6.82926
ENSMUST00000006718	4.80916	0	5.04481	0	0	0
ENSMUST00000006721	2.40458	0	0	0	4.32372	0
ENSMUST00000006742	336.641	294.821	305.211	604.258	648.558	620.609
ENSMUST00000006749	86.565	55.7769	106.782	77.0648	76.7461	145.122
ENSMUST00000006750	157.5	105.862	111.827	105.088	79.9888	58.0487
ENSMUST00000006754	3336.36	3397.84	2738.49	3573.88	2719.62	2491.83
ENSMUST00000006760	289.752	276.608	201.792	158.508	161.059	124.634
ENSMUST00000006761	87.7672	60.3301	55.4929	139.242	64.8558	81.9512
ENSMUST00000006762	55.3054	50.0854	45.4033	10.5088	21.6186	15.3658
ENSMUST00000006764	2845.82	2614.69	2337.43	2037.84	1212.8	957.804
ENSMUST00000006774	912.539	857.143	1016.53	869.607	770.703	731.585
ENSMUST00000006786	2.40458	17.0746	2.5224	18.3905	11.8902	7.68292
ENSMUST00000006787	346.26	372.226	409.47	408.093	350.221	293.658
ENSMUST00000006792	103.397	55.7769	102.578	90.2009	43.2372	75.9756
ENSMUST00000006814	382.329	375.641	400.221	310.887	274.556	268.902
ENSMUST00000006818	31.2596	23.9044	19.3384	21.8934	35.6707	57.1951
ENSMUST00000006828	284.943	301.651	303.529	488.661	260.504	291.951
ENSMUST00000006838	1986.18	1973.82	1586.59	1825.04	1551.14	1376.95
ENSMUST00000006851	776.68	813.888	913.11	1120.07	981.485	1088.41
ENSMUST00000006853	269.313	176.437	199.27	223.313	289.689	227.073
ENSMUST00000006854	1847.92	1869.1	1713.55	1375.78	1725.16	1813.17
ENSMUST00000006856	128.645	158.224	125.279	143.621	129.712	122.927
ENSMUST00000006893	21.6412	6.82983	0.840801	0	23.7805	15.3658
ENSMUST00000006898	506.165	418.896	307.733	256.591	319.955	227.927
ENSMUST00000006900	918.55	726.238	730.656	661.181	663.691	505.365
ENSMUST00000006903	16.8321	34.1491	27.7464	42.0354	33.5088	32.439
ENSMUST00000006911	4436.45	4066.02	3629.74	3430.26	2809.34	2431.22
ENSMUST00000006912	1122.94	1188.39	969.444	912.518	579.379	596.707
ENSMUST00000006914	3091.09	3155.38	1978.41	1290.84	1226.86	819.512
ENSMUST00000006915	258.493	237.906	242.992	255.715	168.625	143.415
ENSMUST00000006952	4.80916	10.2447	3.36321	0	0	0
ENSMUST00000006956	18841.1	23848.6	23793.8	140.994	201.053	80.2438
ENSMUST00000006963	3.60687	0	4.20401	4.37868	2.16186	2.56097
ENSMUST00000006969	236.851	247.012	179.931	737.37	478.852	396.097
ENSMUST00000006973	533.817	606.716	500.277	381.821	475.609	447.317
ENSMUST00000006976	126.241	117.245	83.2393	70.9347	128.631	135.732
ENSMUST00000006991	6.01146	3.41491	9.24881	8.75737	9.72837	9.39024
ENSMUST00000007005	1064.03	924.303	797.92	1628.87	843.126	895.487
ENSMUST00000007007	1125.34	985.772	1078.75	1094.67	933.924	1016.71
ENSMUST00000007012	4888.52	4917.48	4474.74	2311.07	1950	1749.15
ENSMUST00000007042	2827.79	2769.5	2764.55	2680.63	2437.5	2114.51
ENSMUST00000007046	533.817	519.067	449.829	431.738	403.187	354.268
ENSMUST00000007130	13133.8	11997.7	11471.9	21065.9	16498.2	16073.5
ENSMUST00000007131	2770.08	2422.31	1922.91	4754.38	3122.81	2796.58
ENSMUST00000007139	1957.33	1717.7	1764	1765.49	1063.64	896.341
ENSMUST00000007171	122.634	80.8196	166.479	151.502	144.845	120.366
ENSMUST00000007207	72.1375	77.4047	114.349	106.84	98.3647	113.537
ENSMUST00000007212	4532.64	4721.69	3700.37	4600.25	3036.33	2761.58
ENSMUST00000007216	6487.56	6192.38	5670.36	5776.36	4838.24	4101.83
ENSMUST00000007236	14.4275	10.2447	11.7712	12.2603	7.56651	0.853658
ENSMUST00000007245	57.71	59.1918	70.6273	67.4317	60.5321	80.2438
ENSMUST00000007248	126.241	46.6705	271.579	31.5265	29.1851	122.927
ENSMUST00000007249	271.718	334.662	185.817	260.094	342.655	256.097
ENSMUST00000007250	67.3283	51.2237	66.4233	56.0472	56.2084	66.5853
ENSMUST00000007251	2530.82	2434.83	2316.41	2466.08	1968.37	1751.71
ENSMUST00000007253	1543.74	1488.9	1235.98	1159.48	853.935	753.78
ENSMUST00000007255	2179.75	2267.5	1881.71	2151.69	1790.02	1614.27
ENSMUST00000007257	7790.85	7353.45	6121.87	4291.11	4224.28	3483.78
ENSMUST00000007259	108.206	125.214	151.344	234.697	98.3647	131.463
ENSMUST00000007266	459.275	351.736	315.301	273.23	255.1	149.39
ENSMUST00000007272	30.0573	26.181	63.9009	42.0354	33.5088	26.4634
ENSMUST00000007275	3.60687	6.82983	7.56721	17.5147	8.64744	2.56097
ENSMUST00000007280	0	0	0	0	1.08093	0
ENSMUST00000007296	102.195	118.384	90.8065	29.7751	38.9135	58.0487
ENSMUST00000007301	0	3.41491	0	0	5.40465	1.70732
ENSMUST00000007317	7147.62	5356.86	6455.67	7025.16	6440.18	4812.07
ENSMUST00000007423	51.6985	75.1281	120.235	173.396	282.123	350.853
ENSMUST00000007433	21.6412	18.2129	26.9056	25.3964	21.6186	13.6585
ENSMUST00000007444	347.462	407.513	301.007	261.845	279.961	239.878
ENSMUST00000007449	49.2939	40.979	62.2193	84.9465	51.8847	52.0731
ENSMUST00000007482	687.71	774.047	713	734.743	533.98	560.853
ENSMUST00000007533	900.516	885.601	674.323	817.063	765.299	609.512
ENSMUST00000007559	1171.03	1007.4	1005.6	1132.33	1176.05	933.048
ENSMUST00000007584	204.389	170.746	266.534	381.821	305.903	333.78
ENSMUST00000007602	5382.66	4916.34	4801.82	3926.8	3321.7	3098.78
ENSMUST00000007708	4300.6	4449.63	3615.45	4448.74	3468.71	3173.9
ENSMUST00000007733	988.283	953.899	957.673	833.702	819.345	726.463
ENSMUST00000007735	42.0802	28.4576	16.816	3.50295	9.72837	15.3658
ENSMUST00000007738	0	1.1383	0.840801	2.62721	0	0
ENSMUST00000007747	789.905	893.569	829.03	871.358	836.64	726.463
ENSMUST00000007754	479.714	359.704	458.237	355.549	348.06	337.195
ENSMUST00000007757	1990.99	1684.69	1352.01	1501.01	796.646	878.414
ENSMUST00000007790	21.6412	62.6068	31.9505	29.7751	19.4567	21.3414
ENSMUST00000007799	16870.5	15274.9	16142.5	28794.2	26142.3	27692.7
ENSMUST00000007800	2772.48	2565.74	2668.7	2178.83	1849.47	1759.39
ENSMUST00000007803	2517.6	2614.69	2457.66	2790.97	2137	1991.58
ENSMUST00000007814	973.856	1228.23	884.523	715.477	946.895	968.902
ENSMUST00000007865	1667.58	1513.95	1560.53	1259.31	1105.79	914.268
ENSMUST00000007884	99.7902	59.1918	155.548	123.479	89.7172	130.61
ENSMUST00000007921	389.542	298.236	421.241	465.016	313.47	330.366
ENSMUST00000007949	33.6641	14.798	31.9505	34.1537	51.8847	40.9756
ENSMUST00000007959	14559.7	12293.7	13063.5	12537	12748.5	10218.3
ENSMUST00000007961	98.5879	170.746	83.2393	102.461	306.984	668.414
ENSMUST00000007980	4111.84	3347.75	3238.77	4500.41	3360.61	2768.41
ENSMUST00000007981	810.344	689.813	829.03	677.82	659.368	571.951
ENSMUST00000007993	1896.01	1757.54	1777.45	2270.79	1908.92	1685.97
ENSMUST00000008004	1394.66	1425.16	1341.08	1254.06	1226.86	1102.93
ENSMUST00000008016	6188.19	5082.53	4703.44	4216.67	5229.54	4947.8
ENSMUST00000008021	376.317	313.034	65.5825	155.005	286.447	116.097
ENSMUST00000008024	468.894	689.813	391.813	469.395	653.963	919.39
ENSMUST00000008032	1011.13	793.398	901.339	912.518	834.478	738.414
ENSMUST00000008036	56017.1	45733.7	43825.9	40605.3	27365.9	19701.6
ENSMUST00000008052	325.821	234.491	159.752	294.248	224.834	199.756
ENSMUST00000008088	62.5191	59.1918	72.3089	35.0295	52.9656	36.7073
ENSMUST00000008090	7.21375	33.0108	27.7464	12.2603	10.8093	12.8049
ENSMUST00000008094	704.543	659.078	602.855	472.022	515.604	439.634
ENSMUST00000008131	607.157	553.216	433.013	434.366	410.754	343.17
ENSMUST00000008179	3790.82	3247.58	2936.92	6738.8	4623.14	4088.17
ENSMUST00000008273	0	0	0	0	0	0.853658
ENSMUST00000008280	107.004	66.0217	34.4729	78.8163	62.694	21.3414
ENSMUST00000008297	16.8321	19.3512	17.6568	20.1419	18.3758	15.3658
ENSMUST00000008350	1086.87	1098.46	1020.73	1602.6	1191.19	1221.58
ENSMUST00000008445	969.047	1005.12	930.767	1140.21	766.38	723.902
ENSMUST00000008451	86.565	50.0854	109.304	98.0825	83.2316	81.0975
ENSMUST00000008462	399.161	346.045	317.823	139.242	135.116	76.8292
ENSMUST00000008477	1665.17	1472.97	1714.39	1686.67	1247.39	995.365
ENSMUST00000008517	1030.36	980.08	916.473	648.045	746.923	603.536
ENSMUST00000008528	1504.07	1213.43	1278.02	1352.14	794.484	768.292
ENSMUST00000008537	1964.54	2020.49	1820.33	2163.07	2095.92	2162.32
ENSMUST00000008542	1921.26	2270.92	1692.53	2505.48	1849.47	1813.17
ENSMUST00000008573	958.226	783.154	964.399	990.458	809.617	924.512
ENSMUST00000008579	269.313	261.81	259.808	258.342	198.891	196.341
ENSMUST00000008582	0	0	3.36321	3.50295	7.56651	5.97561
ENSMUST00000008594	1165.02	1071.14	1082.11	1117.44	768.542	790.487
ENSMUST00000008605	0	11.383	6.72641	0	2.16186	0
ENSMUST00000008626	0	0	0	3.50295	3.24279	2.56097
ENSMUST00000008633	8.41604	0	2.5224	7.0059	2.16186	9.39024
ENSMUST00000008684	6515.22	5568.59	5216.33	7667.08	7089.82	6154.02
ENSMUST00000008733	2134.07	1994.31	2013.72	2013.32	1728.41	1654.39
ENSMUST00000008745	557.863	528.173	488.506	634.909	688.553	502.805
ENSMUST00000008748	907.73	1017.64	901.339	1038.62	880.958	835.731
ENSMUST00000008801	72.1375	119.522	14.2936	72.6862	103.769	86.2195
ENSMUST00000008812	26741.4	23007.4	23001.8	19386.2	15110.3	11039.5
ENSMUST00000008826	26498.5	22828.7	25146.7	24985.6	19300	15883.2
ENSMUST00000008830	218.817	202.618	204.315	334.531	278.88	335.488
ENSMUST00000008847	1148.19	1194.08	929.085	267.1	221.591	160.488
ENSMUST00000008878	494.142	504.269	538.113	706.72	671.258	608.658
ENSMUST00000008893	5773.4	5891.87	4769.03	4186.02	3418.98	2648.05
ENSMUST00000008907	899.314	883.324	740.746	1118.32	913.386	1000.49
ENSMUST00000008966	420.802	339.215	364.908	464.141	370.759	291.097
ENSMUST00000008987	0	0	0	0	4.32372	0.853658
ENSMUST00000008991	92.5764	85.3729	97.533	86.698	122.145	113.537
ENSMUST00000008995	38.4733	33.0108	17.6568	32.4023	42.1563	74.2682
ENSMUST00000008999	1571.39	1771.2	1840.51	2211.24	2387.78	1956.58
ENSMUST00000009003	1896.01	1518.5	1653.02	2008.94	1488.44	1388.9
ENSMUST00000009036	2370.92	2138.87	2154.97	2156.94	1838.66	1592.07
ENSMUST00000009039	18996.2	16980.1	20641.7	19776.8	13465.1	10338.7
ENSMUST00000009058	244.065	126.352	216.927	55.1714	121.064	139.146
ENSMUST00000009099	1036.37	1021.06	946.742	730.365	951.219	817.804
ENSMUST00000009102	728.588	745.59	684.412	679.572	637.749	662.439
ENSMUST00000009120	994.295	786.569	1058.57	1198.88	1185.78	1210.49
ENSMUST00000009138	2025.86	2140.01	1769.89	2103.52	1498.17	1724.39
ENSMUST00000009143	49.2939	23.9044	37.8361	47.2898	47.5609	26.4634
ENSMUST00000009157	6997.33	5644.85	6512.01	3647.44	4245.89	3550.36
ENSMUST00000009174	859.638	675.015	911.429	1184.87	932.843	971.463
ENSMUST00000009214	38.4733	35.2874	52.1297	14.0118	46.48	36.7073
ENSMUST00000009219	484.523	472.396	378.361	357.301	318.874	285.122
ENSMUST00000009220	1027.96	852.59	738.224	643.667	748.004	557.439
ENSMUST00000009234	1239.56	1375.07	1026.62	1276.82	1159.84	979.146
ENSMUST00000009236	108.206	117.245	88.2841	16.639	36.7516	46.9512
ENSMUST00000009241	280.134	174.161	274.942	95.4553	371.84	290.244
ENSMUST00000009256	409.981	494.024	410.311	507.927	505.875	560.853
ENSMUST00000009259	0	0	9.24881	7.88163	3.24279	1.70732
ENSMUST00000009321	607.157	586.227	642.372	518.436	543.708	617.195
ENSMUST00000009329	1585.82	1897.55	1213.28	123.479	64.8558	46.0975
ENSMUST00000009340	4062.54	4782.02	4503.33	739.998	699.362	300.488
ENSMUST00000009344	824.772	862.835	756.721	670.814	659.368	676.097
ENSMUST00000009354	188.76	161.639	137.051	95.4553	81.0698	104.146
ENSMUST00000009356	19.2367	10.2447	24.3832	14.0118	15.133	9.39024
ENSMUST00000009358	1.20229	2.27661	13.4528	0	3.24279	3.41463
ENSMUST00000009390	0	2.27661	6.72641	4.37868	3.24279	6.82926
ENSMUST00000009392	10.8206	9.10644	9.24881	3.50295	6.48558	9.39024
ENSMUST00000009396	549.447	388.162	268.216	260.97	199.972	138.293
ENSMUST00000009411	515.783	468.982	407.789	526.318	473.448	454.146
ENSMUST00000009420	329.428	338.076	306.892	276.733	350.221	289.39
ENSMUST00000009425	9777.03	7589.08	10958.2	10535.1	6675.83	5913.29
ENSMUST00000009435	4262.12	4451.91	4144.31	5023.23	4306.43	4118.9
ENSMUST00000009522	80.5535	104.724	90.8065	129.609	102.688	129.756
ENSMUST00000009530	1009.92	937.963	1134.24	431.738	224.834	167.317
ENSMUST00000009538	98.5879	72.8515	109.304	150.627	92.96	108.415
ENSMUST00000009550	205.592	179.852	123.598	186.532	201.053	179.268
ENSMUST00000009617	32.4619	28.4576	22.7016	22.7692	38.9135	29.878
ENSMUST00000009679	569.886	634.036	561.655	651.548	441.02	438.78
ENSMUST00000009689	325.821	273.193	211.882	350.295	295.094	386.707
ENSMUST00000009693	5804.66	4883.33	5740.99	5201.88	4132.4	3355.73
ENSMUST00000009695	37.271	35.2874	42.0401	17.5147	73.5033	76.8292
ENSMUST00000009699	2419.01	2420.04	2264.28	1956.4	1659.23	1382.93
ENSMUST00000009705	4970.27	6270.92	5081.8	4925.14	6446.67	6941.09
ENSMUST00000009707	823.569	782.015	707.114	764.518	611.807	434.512
ENSMUST00000009713	21.6412	50.0854	16.816	69.1832	82.1507	207.439
ENSMUST00000009727	365.496	333.523	221.972	317.892	127.55	117.805
ENSMUST00000009728	354.676	339.215	223.653	223.313	99.4456	98.1707
ENSMUST00000009732	0	4.55322	0	0	0	0
ENSMUST00000009772	109.408	66.0217	73.1497	193.538	182.677	207.439
ENSMUST00000009774	2415.4	2029.6	2516.52	3270	2584.5	2178.54
ENSMUST00000009777	3222.14	1907.8	3162.25	3218.33	2706.65	2811.95
ENSMUST00000009789	1686.81	1781.45	1519.33	1986.17	1637.61	1522.93
ENSMUST00000009790	7.21375	7.96813	4.20401	29.7751	14.0521	11.9512
ENSMUST00000009791	54.1031	43.2556	46.2441	35.9052	75.6651	93.0487
ENSMUST00000009798	18.0344	11.383	22.7016	61.3016	44.3181	35.8536
ENSMUST00000009814	78.1489	67.16	56.3337	107.716	182.677	160.488
ENSMUST00000009831	6467.12	5845.19	5270.14	2306.69	1738.14	1137.07
ENSMUST00000009875	33.6641	58.0535	34.4729	21.0177	6.48558	17.9268
ENSMUST00000009877	229.638	201.48	169.001	158.508	168.625	227.073
ENSMUST00000009885	1350.17	1419.47	1630.31	1218.15	1256.04	1276.22
ENSMUST00000009972	30.0573	34.1491	21.02	23.6449	38.9135	38.4146
ENSMUST00000010007	2877.08	2468.98	2319.77	2121.03	1711.11	1362.44
ENSMUST00000010020	1885.19	1861.13	2210.47	1692.8	1539.24	1451.22
ENSMUST00000010038	642.023	568.014	801.284	859.098	690.715	788.78
ENSMUST00000010044	389.542	429.141	378.361	654.175	793.403	479.756
ENSMUST00000010049	687.71	585.089	599.491	883.619	698.281	809.268
ENSMUST00000010085	0	0	2.5224	2.62721	1.08093	2.56097
ENSMUST00000010127	2.40458	0	5.88561	2.62721	2.16186	0.853658
ENSMUST00000010188	339.046	234.491	261.489	98.9583	198.891	200.61
ENSMUST00000010189	908.932	649.972	681.049	801.299	771.784	606.097
ENSMUST00000010191	994.295	1093.91	1051.84	1153.35	1259.28	1301.83
ENSMUST00000010192	496.546	542.971	455.714	518.436	572.893	565.975
ENSMUST00000010195	159.905	225.384	199.27	233.822	339.412	329.512
ENSMUST00000010198	993.092	882.186	837.438	994.837	819.345	731.585
ENSMUST00000010201	563.875	626.068	452.351	492.164	385.892	367.073
ENSMUST00000010205	0	4.55322	0	0	2.16186	0
ENSMUST00000010208	2.40458	1.1383	0.840801	0	1.08093	1.70732
ENSMUST00000010210	1.20229	1.1383	0.840801	0	1.08093	3.41463
ENSMUST00000010211	1328.53	1203.19	1286.43	1000.97	1125.25	1178.9
ENSMUST00000010224	1261.2	1452.48	977.852	2135.92	1470.07	1026.95
ENSMUST00000010239	4436.45	4094.48	4285.56	3122	2835.28	2590
ENSMUST00000010241	2378.13	2763.8	2668.7	1651.64	1782.45	2018.05
ENSMUST00000010248	1589.43	1651.68	1459.63	1945.01	1049.58	985.975
ENSMUST00000010249	907.73	984.634	899.657	682.199	570.731	528.414
ENSMUST00000010254	1748.13	1726.81	1762.32	1680.54	1778.13	1624.51
ENSMUST00000010267	7.21375	2.27661	41.1993	12.2603	30.2661	17.0732
ENSMUST00000010278	740.611	751.281	691.139	811.808	615.049	466.951
ENSMUST00000010279	48.0916	14.798	18.4976	7.88163	10.8093	16.2195
ENSMUST00000010280	253.683	211.725	178.25	126.982	249.695	180.975
ENSMUST00000010286	429.218	367.672	242.151	241.703	231.319	160.488
ENSMUST00000010298	110.611	103.586	110.986	87.5737	73.5033	65.7317
ENSMUST00000010319	8.41604	9.10644	2.5224	4.37868	4.32372	6.82926
ENSMUST00000010348	816.356	631.759	703.751	625.276	358.869	328.658
ENSMUST00000010421	1954.93	2120.66	1873.31	1979.17	2112.14	2307.44
ENSMUST00000010434	516.985	449.63	425.445	620.022	508.037	536.951
ENSMUST00000010451	987.081	1220.26	776.9	548.211	444.262	376.463
ENSMUST00000010502	3129.56	2695.51	2529.13	2056.23	1665.71	1287.32
ENSMUST00000010506	1092.88	842.345	955.991	1123.57	696.119	597.561
ENSMUST00000010520	3953.13	3684.69	4040.89	3985.48	2621.26	2341.58
ENSMUST00000010536	770.669	750.143	575.949	653.3	677.743	725.609
ENSMUST00000010550	2683.51	2187.82	2260.07	1811.9	1428.99	1137.93
ENSMUST00000010597	806.737	1141.72	779.423	956.305	1048.5	961.219
ENSMUST00000010673	6.01146	2.27661	5.88561	0	2.16186	0
ENSMUST00000010682	103.397	42.1173	70.6273	50.7927	64.8558	44.3902
ENSMUST00000010698	262.099	256.119	281.668	229.443	229.157	201.463
ENSMUST00000010736	2.40458	1.1383	3.36321	2.62721	0	4.26829
ENSMUST00000010745	39.6756	46.6705	91.6473	22.7692	28.1042	18.7805
ENSMUST00000010753	1464.39	1416.05	1099.77	1131.45	613.968	593.292
ENSMUST00000010795	415.993	281.161	258.126	577.986	450.748	292.805
ENSMUST00000010804	444.848	322.14	513.73	443.999	398.863	324.39
ENSMUST00000010807	2425.02	2451.91	2113.77	3746.4	2142.4	2182.8
ENSMUST00000010899	696.127	780.877	657.507	521.939	541.546	408.902
ENSMUST00000010904	25.2481	21.6278	7.56721	34.1537	15.133	25.6097
ENSMUST00000010940	9.61833	0	10.9304	21.0177	7.56651	5.12195
ENSMUST00000010941	239.256	239.044	335.48	648.921	401.025	265.488
ENSMUST00000010969	4.80916	1.1383	0	1.75147	0	1.70732
ENSMUST00000010974	490.535	385.885	496.914	633.158	517.766	431.097
ENSMUST00000011029	1350.17	1163.35	1409.18	1299.59	903.658	844.268
ENSMUST00000011055	896.909	656.802	818.1	731.24	529.656	421.707
ENSMUST00000011058	422.004	371.087	416.197	465.016	389.135	321.829
ENSMUST00000011152	146.68	118.384	137.891	37.6567	33.5088	25.6097
ENSMUST00000011178	103.397	105.862	66.4233	53.42	76.7461	61.4634
ENSMUST00000011196	2.40458	0	0	0	0	5.12195
ENSMUST00000011262	0	0	0	0	0	2.56097
ENSMUST00000011285	93.7787	121.799	73.1497	122.603	136.197	125.488
ENSMUST00000011298	168.321	129.767	169.001	91.9524	206.458	157.073
ENSMUST00000011302	918.55	1204.33	1140.13	1017.61	831.235	882.682
ENSMUST00000011315	108.206	81.9579	132.847	286.366	162.14	215.122
ENSMUST00000011391	2.40458	0	2.5224	0	0	0
ENSMUST00000011398	161.107	187.82	186.658	217.183	151.33	103.293
ENSMUST00000011400	679.294	734.207	602.014	1143.71	882.039	1012.44
ENSMUST00000011407	19.2367	31.8725	34.4729	28.8993	44.3181	58.0487
ENSMUST00000011445	4.80916	23.9044	21.02	9.63311	10.8093	8.53658
ENSMUST00000011450	732.195	797.952	855.936	782.033	690.715	611.219
ENSMUST00000011492	667.272	557.769	663.392	704.092	638.83	584.756
ENSMUST00000011493	1.20229	3.41491	0	0	3.24279	0
ENSMUST00000011526	260.897	216.278	237.947	285.49	215.105	241.585
ENSMUST00000011607	19.2367	12.5214	43.7217	36.781	35.6707	36.7073
ENSMUST00000011623	839.199	875.356	709.636	369.561	340.493	336.341
ENSMUST00000011733	0	4.55322	6.72641	2.62721	1.08093	2.56097
ENSMUST00000011776	0	0	2.5224	0	1.08093	3.41463
ENSMUST00000011877	15289.5	13728	16832.8	21079.9	20378.8	27410.1
ENSMUST00000011895	3.60687	11.383	11.7712	6.13016	7.56651	10.2439
ENSMUST00000011896	3372.43	3704.04	3050.43	2537.89	2006.21	1802.93
ENSMUST00000011934	88.9695	45.5322	23.5424	61.3016	39.9944	37.5609
ENSMUST00000011981	414.79	434.832	326.231	422.105	301.58	239.024
ENSMUST00000012028	2314.41	2242.46	1877.51	1423.07	1503.57	1391.46
ENSMUST00000012104	15.6298	47.8088	26.9056	58.6744	65.9368	120.366
ENSMUST00000012152	1066.43	1112.12	966.922	1499.26	1368.46	1300.12
ENSMUST00000012161	2527.22	2712.58	3311.92	3126.38	2673.14	2989.51
ENSMUST00000012259	706.947	811.611	674.323	589.371	752.328	682.073
ENSMUST00000012262	1133.76	1138.3	866.866	1087.67	850.692	787.926
ENSMUST00000012281	581.909	498.577	802.965	1080.66	959.866	1131.95
ENSMUST00000012314	270.515	245.874	247.196	355.549	223.753	319.268
ENSMUST00000012331	10.8206	0	10.0896	2.62721	2.16186	4.26829
ENSMUST00000012348	3075.46	2767.22	2957.94	3408.37	3587.61	2942.56
ENSMUST00000012355	0	0	1.6816	0	1.08093	0.853658
ENSMUST00000012440	373.913	375.641	284.191	288.117	392.378	325.244
ENSMUST00000012540	0	4.55322	4.20401	7.88163	4.32372	3.41463
ENSMUST00000012566	1000.31	919.75	1141.81	937.038	653.963	581.341
ENSMUST00000012580	837.997	692.089	1023.26	745.252	687.472	791.341
ENSMUST00000012587	182.748	173.022	163.115	81.4435	97.2837	111.829
ENSMUST00000012612	1665.17	1932.84	1372.19	792.542	1087.42	976.585
ENSMUST00000012627	825.974	619.238	765.97	718.104	606.402	493.414
ENSMUST00000012679	789.905	1105.29	819.781	995.713	907.982	1006.46
ENSMUST00000012725	151.489	77.4047	117.712	182.153	138.359	140
ENSMUST00000012734	542.233	506.546	632.283	577.111	693.957	706.829
ENSMUST00000012759	110.611	169.607	138.732	138.366	170.787	106.707
ENSMUST00000012796	37.271	26.181	49.6073	58.6744	56.2084	118.658
ENSMUST00000012798	318.607	204.895	126.12	422.981	178.354	116.097
ENSMUST00000012847	63.7214	75.1281	88.2841	186.532	226.995	140
ENSMUST00000012849	501.355	34.1491	180.772	272.354	130.793	97.317
ENSMUST00000012873	295.764	188.959	228.698	322.271	294.013	304.756
ENSMUST00000013130	556.661	579.397	661.711	907.263	836.64	1160.12
ENSMUST00000013220	1177.04	1115.54	967.762	2248.89	1074.44	1464.02
ENSMUST00000013235	10.8206	5.69152	5.88561	16.639	9.72837	15.3658
ENSMUST00000013262	696.127	655.663	608.74	713.726	632.344	632.561
ENSMUST00000013294	358.283	439.386	355.659	419.478	372.921	316.707
ENSMUST00000013299	238.054	142.288	197.588	89.3252	159.978	137.439
ENSMUST00000013302	0	1.1383	0	0	0	0
ENSMUST00000013304	3481.83	3019.92	2438.32	2085.13	1774.89	1540.85
ENSMUST00000013338	864.447	882.186	871.07	971.192	790.16	813.536
ENSMUST00000013455	0	2.27661	0	0	0	0
ENSMUST00000013458	0	2.27661	0	0	0	0
ENSMUST00000013559	34.8664	52.362	68.1049	110.343	112.417	79.3902
ENSMUST00000013615	0	0	0	0	0	1.70732
ENSMUST00000013633	565.077	464.428	479.257	574.483	439.939	373.049
ENSMUST00000013667	135.859	124.075	144.618	238.2	162.14	140
ENSMUST00000013693	1425.92	1199.77	1284.74	1367.03	1050.66	1038.05
ENSMUST00000013706	0	3.41491	0	0	1.08093	2.56097
ENSMUST00000013737	4785.12	4169.61	4075.36	3893.53	3006.07	2637.8
ENSMUST00000013755	4.80916	10.2447	2.5224	7.88163	5.40465	3.41463
ENSMUST00000013759	1027.96	991.463	1188.89	713.726	731.79	957.804
ENSMUST00000013766	2274.73	2218.56	2359.29	2710.41	2121.87	1808.05
ENSMUST00000013771	20.4389	19.3512	1.6816	7.88163	3.24279	0
ENSMUST00000013773	290.954	322.14	306.892	283.739	292.932	260.366
ENSMUST00000013787	0	0	0	1.75147	1.08093	2.56097
ENSMUST00000013797	4.80916	0	0	0	0	0
ENSMUST00000013807	3105.52	2802.51	2918.42	3751.66	2750.97	3215.73
ENSMUST00000013842	5411.51	5184.98	4735.39	5763.22	4733.39	4912.8
ENSMUST00000013845	2091.99	1660.79	1779.14	1587.71	1092.82	1016.71
ENSMUST00000013851	1027.96	993.74	700.388	352.922	251.857	157.073
ENSMUST00000013882	866.852	715.994	1007.28	930.033	837.721	1030.37
ENSMUST00000013886	2667.88	2879.91	3020.16	2118.41	2215.91	2037.68
ENSMUST00000013910	78.1489	75.1281	79.8761	121.727	62.694	59.7561
ENSMUST00000013931	2797.73	2712.58	2501.38	2270.79	1780.29	1680.85
ENSMUST00000013949	988.283	1136.03	1123.31	873.985	584.783	577.926
ENSMUST00000013966	2586.13	2367.67	2018.76	1791.76	1817.04	1347.93
ENSMUST00000013970	1599.05	1775.76	1427.68	1933.63	1610.59	1333.41
ENSMUST00000013995	102.195	99.0325	134.528	163.763	131.874	152.805
ENSMUST00000014022	468.894	415.481	462.441	482.531	410.754	422.561
ENSMUST00000014058	10.8206	28.4576	11.7712	9.63311	14.0521	15.3658
ENSMUST00000014063	0	0	0	0	0	0.853658
ENSMUST00000014065	61.3168	68.2983	62.2193	62.1773	70.2605	69.9999
ENSMUST00000014072	2.40458	0	0	0	3.24279	2.56097
ENSMUST00000014080	2.40458	2.27661	9.24881	1.75147	0	0
ENSMUST00000014089	32.4619	70.5749	22.7016	23.6449	41.0754	34.1463
ENSMUST00000014118	2186.97	1957.88	1228.41	847.713	592.35	310.731
ENSMUST00000014174	452.061	327.832	406.948	332.78	239.967	261.219
ENSMUST00000014218	446.05	358.566	429.649	609.513	391.297	437.073
ENSMUST00000014220	536.222	446.215	607.899	423.857	269.152	202.317
ENSMUST00000014221	2594.54	2340.35	2079.3	2947.73	2655.85	2357.8
ENSMUST00000014263	883.684	857.143	685.253	877.488	1082.01	872.438
ENSMUST00000014290	573.493	669.323	446.466	272.354	256.181	163.902
ENSMUST00000014321	1195.08	975.527	1080.43	1232.16	906.901	834.877
ENSMUST00000014339	2893.91	2944.79	2706.54	2510.74	1938.11	1805.49
ENSMUST00000014370	1962.14	1589.07	1937.21	1349.51	1016.07	982.56
ENSMUST00000014389	100.992	110.416	124.439	121.727	113.498	119.512
ENSMUST00000014421	1085.67	945.931	1034.19	1282.95	872.311	1184.02
ENSMUST00000014438	5373.04	4591.92	4962.41	5076.65	2691.52	2228.9
ENSMUST00000014445	1068.84	768.356	832.393	764.518	562.084	455
ENSMUST00000014447	721.375	957.314	821.463	988.707	1208.48	1201.95
ENSMUST00000014457	10566.9	8076.27	9830.65	10047.3	7255.2	5448.9
ENSMUST00000014473	68.5306	102.447	127.802	223.313	238.886	439.634
ENSMUST00000014476	183.951	158.224	109.304	221.561	70.2605	94.756
ENSMUST00000014499	1268.42	1253.27	1283.06	1503.64	1238.75	1569.88
ENSMUST00000014505	542.233	561.184	497.754	331.904	416.158	543.78
ENSMUST00000014545	0	0	0	0	0	0.853658
ENSMUST00000014546	1602.65	1424.02	1458.79	1561.44	1453.85	1279.63
ENSMUST00000014562	682.901	752.419	801.284	544.708	611.807	672.682
ENSMUST00000014578	2.40458	0	7.56721	4.37868	0	2.56097
ENSMUST00000014597	269.313	185.544	171.523	126.982	148.087	121.219
ENSMUST00000014614	1504.07	1312.47	1088	1082.41	811.779	731.585
ENSMUST00000014640	470.096	367.672	337.161	465.892	318.874	434.512
ENSMUST00000014642	164.714	257.257	135.369	93.7038	265.909	325.244
ENSMUST00000014647	175.534	209.448	189.18	150.627	168.625	213.414
ENSMUST00000014673	0	0	0	0	2.16186	0.853658
ENSMUST00000014683	4.80916	1.1383	5.04481	2.62721	3.24279	1.70732
ENSMUST00000014684	1423.51	1359.14	1443.66	1166.48	1113.36	921.951
ENSMUST00000014686	4.80916	0	0	0	0	0.853658
ENSMUST00000014687	55.3054	39.8407	50.4481	19.2662	7.56651	4.26829
ENSMUST00000014691	444.848	536.142	435.535	505.3	357.788	410.609
ENSMUST00000014694	391.947	335.8	375.838	499.17	464.8	484.878
ENSMUST00000014695	727.386	558.908	533.068	469.395	412.915	375.609
ENSMUST00000014698	918.55	804.781	732.338	901.133	585.864	580.487
ENSMUST00000014743	1327.33	1379.63	1399.93	1057.01	963.109	1180.61
ENSMUST00000014750	2150.9	1910.08	1853.13	1792.63	1536	1156.71
ENSMUST00000014753	9.61833	6.82983	12.612	3.50295	5.40465	4.26829
ENSMUST00000014777	199.58	174.161	139.573	200.544	97.2837	167.317
ENSMUST00000014812	1055.61	929.995	1025.78	903.76	656.125	736.707
ENSMUST00000014830	56.5077	47.8088	37.8361	13.1361	9.72837	1.70732
ENSMUST00000014848	82.9581	70.5749	58.8561	94.5796	156.735	144.268
ENSMUST00000014891	0	1.1383	3.36321	4.37868	0	1.70732
ENSMUST00000014892	1817.86	1789.41	1363.78	1566.69	1338.19	1202.8
ENSMUST00000014911	440.039	328.97	387.609	362.555	332.927	367.927
ENSMUST00000014913	6806.17	5482.08	5321.43	5225.52	3720.56	3049.27
ENSMUST00000014917	419.6	675.015	512.048	437.868	345.898	387.561
ENSMUST00000014920	490.535	336.938	520.456	636.661	378.326	329.512
ENSMUST00000014922	1121.74	1412.64	1329.31	1353.89	1273.34	1311.22
ENSMUST00000014927	20.4389	9.10644	16.816	7.0059	5.40465	5.12195
ENSMUST00000014957	37.271	39.8407	58.0153	80.5678	46.48	79.3902
ENSMUST00000014981	149.084	116.107	164.797	223.313	131.874	102.439
ENSMUST00000014990	17533	12964.2	15702.8	18016.5	18051.5	13043
ENSMUST00000014996	9.61833	11.383	6.72641	0.875737	8.64744	8.53658
ENSMUST00000015000	2262.71	1881.62	1973.36	1582.46	1372.78	1055.12
ENSMUST00000015003	889.695	835.516	672.641	923.027	679.905	598.414
ENSMUST00000015011	4871.68	4918.61	3978.67	4439.11	3219.01	2825.61
ENSMUST00000015017	1191.47	1100.74	992.146	1296.97	686.391	657.317
ENSMUST00000015049	1552.16	1212.29	1399.93	1414.32	1179.3	1136.22
ENSMUST00000015100	6658.29	4935.69	5846.09	6828.12	5458.7	5717.8
ENSMUST00000015107	852.424	703.472	757.562	1078.03	825.831	897.194
ENSMUST00000015124	446.05	409.79	443.102	529.821	352.383	303.049
ENSMUST00000015137	268.111	326.693	253.922	253.964	306.984	247.561
ENSMUST00000015138	4480.94	5699.49	5857.02	11408.2	8100.49	9621.58
ENSMUST00000015146	1126.55	982.357	875.274	1280.33	816.102	997.072
ENSMUST00000015157	1678.4	1442.23	1631.15	1415.19	992.294	785.365
ENSMUST00000015160	292.157	314.172	213.564	321.395	224.834	156.219
ENSMUST00000015171	704.543	523.62	525.501	369.561	303.741	221.097
ENSMUST00000015197	1264.81	1286.28	1198.98	1264.56	1230.1	1499.02
ENSMUST00000015227	20.4389	51.2237	28.5872	11.3846	20.5377	25.6097
ENSMUST00000015234	8.41604	7.96813	10.9304	22.7692	16.214	6.82926
ENSMUST00000015236	5062.85	4313.04	4099.75	3591.4	2629.9	2087.19
ENSMUST00000015239	779.085	865.112	835.757	731.24	702.605	636.829
ENSMUST00000015256	98.5879	116.107	100.896	140.118	98.3647	126.341
ENSMUST00000015271	640.821	620.376	613.785	678.696	598.835	574.512
ENSMUST00000015277	1692.83	1990.89	1599.2	2121.91	1804.07	1726.1
ENSMUST00000015278	21.6412	13.6597	31.1096	31.5265	43.2372	36.7073
ENSMUST00000015333	780.287	805.92	829.871	1170.86	847.449	985.121
ENSMUST00000015346	250.077	190.097	237.106	295.999	207.539	253.536
ENSMUST00000015358	525.401	488.333	433.013	510.555	438.858	467.805
ENSMUST00000015361	335.439	387.024	311.096	473.774	407.511	349.146
ENSMUST00000015391	674.485	636.312	554.929	601.631	464.8	368.78
ENSMUST00000015394	143.073	130.905	89.9657	19.2662	18.3758	29.878
ENSMUST00000015427	619.18	603.301	547.362	725.986	615.049	580.487
ENSMUST00000015433	1017.14	1008.54	1040.91	1138.46	790.16	689.756
ENSMUST00000015434	681.699	583.95	503.64	422.105	407.511	396.097
ENSMUST00000015435	2872.27	2615.82	2487.93	2246.27	2619.09	2489.27
ENSMUST00000015449	1086.87	964.144	892.931	1057.01	1104.71	1420.49
ENSMUST00000015456	2646.24	2614.69	3019.32	3122.88	3813.52	2754.75
ENSMUST00000015460	119.027	137.735	77.3537	32.4023	28.1042	28.1707
ENSMUST00000015467	1972.96	1994.31	1885.92	1363.52	1608.42	1264.27
ENSMUST00000015481	1072.44	949.346	1078.75	644.542	617.211	569.39
ENSMUST00000015484	6321.65	6464.43	5396.26	1408.18	815.022	465.244
ENSMUST00000015486	22.8435	19.3512	5.88561	20.1419	18.3758	29.878
ENSMUST00000015498	1870.76	2063.75	4772.39	5496.12	4194.01	5275.61
ENSMUST00000015499	1697.63	1714.29	1251.11	658.554	473.448	346.585
ENSMUST00000015501	847.615	751.281	882.001	1076.28	1025.8	896.341
ENSMUST00000015509	6.01146	2.27661	0	0.875737	3.24279	0
ENSMUST00000015511	2200.19	2564.6	2202.9	1674.41	1240.91	1510.12
ENSMUST00000015540	1427.12	1361.41	1047.64	669.063	379.407	338.049
ENSMUST00000015545	0	9.10644	10.0896	5.25442	4.32372	0
ENSMUST00000015576	0	1.1383	0	0	0	0
ENSMUST00000015581	460.477	570.291	237.947	81.4435	89.7172	89.6341
ENSMUST00000015583	0	0	0	0	0	1.70732
ENSMUST00000015585	39.6756	39.8407	16.816	0	1.08093	0
ENSMUST00000015594	3.60687	1.1383	2.5224	0	2.16186	0.853658
ENSMUST00000015595	634.81	1120.09	1328.47	493.916	497.228	818.658
ENSMUST00000015596	115823	101772	91357.3	126015	106032	64583.5
ENSMUST00000015605	1639.93	1531.02	1324.26	1197.13	1298.2	977.438
ENSMUST00000015611	179.141	171.884	147.981	147.124	126.469	113.537
ENSMUST00000015612	951.012	1039.27	1154.42	983.453	1558.7	1716.71
ENSMUST00000015620	129.847	132.043	89.9657	44.6626	39.9944	63.1707
ENSMUST00000015622	1146.99	1083.67	817.259	782.033	817.183	717.926
ENSMUST00000015628	0	0	0	2.62721	0	0.853658
ENSMUST00000015645	1067.63	991.463	862.662	1098.17	839.883	869.024
ENSMUST00000015664	2520	2023.91	1631.15	606.886	429.129	361.097
ENSMUST00000015666	175.534	258.395	147.14	148.875	313.47	452.439
ENSMUST00000015667	46653.7	44109.3	41316.1	6215.98	3594.09	2059.02
ENSMUST00000015680	1136.17	1113.26	1412.55	1331.12	1260.36	1255.73
ENSMUST00000015712	7723.52	4060.33	2846.95	6546.13	3464.38	2523.41
ENSMUST00000015719	7765.6	6348.33	5984.82	5763.22	3901.08	2993.78
ENSMUST00000015723	6.01146	1.1383	0	4.37868	0	0
ENSMUST00000015725	578.302	500.854	505.322	330.153	315.632	217.683
ENSMUST00000015749	664.867	648.834	601.173	532.448	596.674	630.853
ENSMUST00000015771	260.897	232.214	244.673	380.07	309.146	330.366
ENSMUST00000015791	2278.34	2595.33	2598.08	2050.98	2681.79	3212.31
ENSMUST00000015796	31.2596	38.7024	52.9705	22.7692	22.6995	28.1707
ENSMUST00000015797	126.241	107.001	110.986	119.1	83.2316	158.78
ENSMUST00000015800	58847.3	49252.2	50073.9	21252.4	20787.4	21478.9
ENSMUST00000015812	717.768	734.207	864.344	758.388	617.211	590.731
ENSMUST00000015816	870.459	762.664	804.647	701.465	608.564	480.609
ENSMUST00000015829	1789.01	1540.13	1934.68	2770.83	2068.9	2363.78
ENSMUST00000015841	1112.12	991.463	988.782	1142.84	849.611	871.585
ENSMUST00000015846	385.935	351.736	418.719	570.105	344.817	255.244
ENSMUST00000015855	402.768	344.906	308.574	510.555	403.187	386.707
ENSMUST00000015858	4589.14	4525.9	3930.75	6133.66	5052.27	4470.61
ENSMUST00000015877	4388.36	3307.91	3415.34	3058.95	2104.57	2235.73
ENSMUST00000015889	2498.36	2642.01	2260.07	1341.63	1217.13	1112.32
ENSMUST00000015891	554.256	497.439	377.52	352.922	393.459	336.341
ENSMUST00000015892	567.481	652.249	555.77	513.182	444.262	477.195
ENSMUST00000015893	1038.78	1115.54	795.398	770.648	678.824	809.268
ENSMUST00000015894	3075.46	3468.41	2644.32	2493.22	2495.87	2269.88
ENSMUST00000015901	479.714	574.844	562.496	738.246	545.87	641.097
ENSMUST00000015903	2566.89	2127.49	2432.44	2050.1	1556.54	1512.68
ENSMUST00000015920	568.684	541.833	415.356	512.306	444.262	414.024
ENSMUST00000015934	1163.82	956.176	1315.01	1227.78	955.542	938.17
ENSMUST00000015948	3085.08	2711.44	2799.87	3014.29	2037.55	1831.1
ENSMUST00000015950	2691.93	2180.99	2223.08	2370.62	1515.46	1300.12
ENSMUST00000015981	10122.1	9616.4	9897.91	9447.45	9186.83	7004.26
ENSMUST00000015987	24.0458	13.6597	16.816	18.3905	14.0521	10.2439
ENSMUST00000015994	835.592	909.505	735.701	772.4	1125.25	804.146
ENSMUST00000015998	393.149	33.0108	165.638	58.6744	45.3991	52.0731
ENSMUST00000016023	0	0	0	0.875737	1.08093	3.41463
ENSMUST00000016026	70.9352	59.1918	87.4433	74.4376	97.2837	113.537
ENSMUST00000016031	3214.93	3602.73	2417.3	1038.62	685.31	447.317
ENSMUST00000016033	1369.41	1229.37	1019.05	1569.32	1156.6	1007.32
ENSMUST00000016034	4.80916	7.96813	4.20401	4.37868	6.48558	6.82926
ENSMUST00000016072	5439.16	6151.4	5122.16	4408.46	4034.03	3412.07
ENSMUST00000016081	2896.32	3187.25	2619.1	2193.72	2198.61	1803.78
ENSMUST00000016086	236.851	231.076	188.34	160.26	152.411	161.341
ENSMUST00000016087	694.924	621.514	565.019	664.684	514.523	419.146
ENSMUST00000016088	331.832	359.704	272.42	297.751	361.031	339.756
ENSMUST00000016094	25.2481	10.2447	24.3832	24.5206	10.8093	17.0732
ENSMUST00000016105	1851.53	1636.88	1706.83	1940.63	1770.56	1775.61
ENSMUST00000016106	1.20229	1.1383	0	10.5088	3.24279	3.41463
ENSMUST00000016110	15.6298	13.6597	10.9304	23.6449	9.72837	28.1707
ENSMUST00000016115	660.058	636.312	666.755	813.56	645.315	587.317
ENSMUST00000016124	82.9581	50.0854	79.8761	42.9111	46.48	42.6829
ENSMUST00000016125	92.5764	171.884	105.1	29.7751	29.1851	18.7805
ENSMUST00000016138	1827.48	1536.71	1541.19	2135.05	1618.15	1340.24
ENSMUST00000016143	216.412	199.203	340.525	242.579	251.857	308.171
ENSMUST00000016144	1632.71	1877.06	2299.59	2792.73	2379.13	2709.51
ENSMUST00000016168	1514.89	1548.09	1293.15	1395.05	1236.58	1235.24
ENSMUST00000016172	317.405	407.513	251.4	330.153	317.794	367.073
ENSMUST00000016231	890.898	679.568	662.551	533.324	424.806	574.512
ENSMUST00000016279	563.875	384.747	400.221	391.454	222.672	284.268
ENSMUST00000016309	4538.65	4233.36	4124.97	6085.5	4405.87	3624.63
ENSMUST00000016315	3111.53	3091.64	3058.84	4085.31	3373.58	2689.02
ENSMUST00000016323	4.80916	0	2.5224	13.1361	5.40465	9.39024
ENSMUST00000016338	3217.33	3244.17	6438.86	6846.51	6759.06	6605.6
ENSMUST00000016344	0	2.27661	2.5224	6.13016	1.08093	2.56097
ENSMUST00000016383	75.7443	46.6705	60.5377	42.9111	43.2372	42.6829
ENSMUST00000016396	9142.22	6709.17	6844.12	5092.41	3903.24	2988.66
ENSMUST00000016397	774.275	942.516	757.562	764.518	728.547	570.243
ENSMUST00000016399	21.6412	28.4576	12.612	1.75147	74.5842	74.2682
ENSMUST00000016400	14064.4	15041.6	11309.6	3578.26	2813.66	2049.63
ENSMUST00000016401	823.569	769.494	845.005	732.992	611.807	622.317
ENSMUST00000016406	92.5764	59.1918	99.2146	94.5796	61.613	74.2682
ENSMUST00000016427	1500.46	2044.4	1630.31	36.781	11.8902	16.2195
ENSMUST00000016452	1278.04	1159.93	1186.37	1177.87	863.663	834.877
ENSMUST00000016463	4211.63	4333.53	3677.67	3681.6	3687.05	3156.83
ENSMUST00000016471	7.21375	0	0	3.50295	1.08093	0
ENSMUST00000016488	1774.58	1754.13	1470.56	1703.31	1266.85	1112.32
ENSMUST00000016498	40.8779	39.8407	34.4729	63.0531	51.8847	61.4634
ENSMUST00000016511	8.41604	4.55322	0	2.62721	7.56651	4.26829
ENSMUST00000016530	12.0229	3.41491	7.56721	19.2662	19.4567	19.6341
ENSMUST00000016553	526.603	432.556	337.161	443.123	351.302	355.975
ENSMUST00000016569	878.875	758.111	773.537	765.394	787.998	923.658
ENSMUST00000016571	2320.42	1966.99	2150.77	1771.62	1365.22	1009.88
ENSMUST00000016631	1483.63	1281.73	1679.92	2613.2	2086.2	2596.83
ENSMUST00000016638	3383.25	3401.25	4131.7	4284.98	4187.52	4364.75
ENSMUST00000016639	1215.52	1097.33	1225.05	930.033	594.512	634.268
ENSMUST00000016640	2111.22	2735.35	1727.85	225.064	311.308	266.341
ENSMUST00000016654	1082.06	1014.23	882.841	1017.61	683.148	600.122
ENSMUST00000016664	301.775	392.715	448.147	503.549	385.892	432.805
ENSMUST00000016668	0	1.1383	0	0	5.40465	0
ENSMUST00000016670	31.2596	40.979	48.7665	58.6744	71.3414	58.0487
ENSMUST00000016672	5975.39	5546.96	3698.69	5156.34	4202.66	3010.85
ENSMUST00000016673	15.6298	13.6597	14.2936	0.875737	1.08093	2.56097
ENSMUST00000016678	4329.45	3598.18	4779.11	4872.6	3332.51	3782.56
ENSMUST00000016680	979.867	1108.71	882.841	1152.47	1195.51	1231.83
ENSMUST00000016681	359.485	307.342	362.385	503.549	380.487	469.512
ENSMUST00000016696	61.3168	44.3939	44.5625	30.6508	22.6995	32.439
ENSMUST00000016703	15958	14679.6	14363.4	14128.3	16256.1	13786.6
ENSMUST00000016768	42.0802	47.8088	47.0849	18.3905	18.3758	17.9268
ENSMUST00000016771	7240.2	9017.65	6438.02	5050.37	8544.75	8767.07
ENSMUST00000016781	644.428	498.577	663.392	570.98	406.43	392.683
ENSMUST00000016897	182.748	203.757	155.548	203.171	176.192	177.561
ENSMUST00000016901	519.39	594.195	446.466	574.483	393.459	353.414
ENSMUST00000016902	407.577	382.47	390.973	467.644	275.637	289.39
ENSMUST00000016907	121.431	150.256	103.419	107.716	139.44	194.634
ENSMUST00000016951	52.9008	13.6597	34.4729	32.4023	7.56651	37.5609
ENSMUST00000016977	1534.12	1170.18	1600.04	1303.1	1009.59	758.902
ENSMUST00000017065	3364.01	3095.05	3454.85	2095.64	2410.47	2329.63
ENSMUST00000017077	452.061	830.962	655.825	697.087	1182.54	1467.44
ENSMUST00000017086	4.80916	4.55322	1.6816	2.62721	5.40465	7.68292
ENSMUST00000017090	507.367	619.238	485.983	527.194	506.956	479.756
ENSMUST00000017151	1623.09	1689.24	1859.01	1793.51	1331.71	1344.51
ENSMUST00000017153	6629.43	5735.92	4557.98	7709.99	4642.6	3832.92
ENSMUST00000017184	3521.51	3031.31	3181.59	4351.54	3529.24	3438.53
ENSMUST00000017188	5951.34	4701.2	6221.09	7268.62	5628.4	4892.31
ENSMUST00000017255	0	0	0	0	0	1.70732
ENSMUST00000017270	0	0	0	0	0	0.853658
ENSMUST00000017276	1392.25	1272.62	1058.57	768.021	866.906	764.877
ENSMUST00000017288	431.622	476.95	724.771	628.779	395.621	565.975
ENSMUST00000017290	133.454	88.7878	67.2641	41.1596	27.0233	53.7804
ENSMUST00000017309	0	0	0	0.875737	0	0
ENSMUST00000017316	8.41604	0	4.20401	0.875737	14.0521	11.0976
ENSMUST00000017332	2743.63	2305.07	1985.97	1924.87	1617.07	1263.41
ENSMUST00000017339	8.41604	12.5214	8.40801	12.2603	0	2.56097
ENSMUST00000017354	660.058	730.792	640.691	530.697	626.94	521.585
ENSMUST00000017365	2090.78	2252.7	1947.3	2062.36	1740.3	1493.05
ENSMUST00000017384	1310.5	1430.85	1084.63	1367.03	1059.31	1182.32
ENSMUST00000017408	761.05	870.803	766.811	912.518	878.796	834.024
ENSMUST00000017430	1356.18	1188.39	1292.31	1410.81	1074.44	1016.71
ENSMUST00000017435	1397.06	1279.45	1407.5	1783.88	1471.15	1854.15
ENSMUST00000017443	670.878	714.855	749.154	751.382	537.222	566.829
ENSMUST00000017451	530.21	492.886	506.162	445.75	350.221	317.561
ENSMUST00000017453	141.87	97.8942	92.4881	144.497	145.926	133.171
ENSMUST00000017458	132.252	194.65	140.414	119.976	220.51	190.366
ENSMUST00000017460	6.01146	6.82983	14.2936	29.7751	10.8093	14.5122
ENSMUST00000017488	232.042	278.885	398.54	247.834	288.608	332.073
ENSMUST00000017530	415.993	385.885	290.917	374.815	311.308	285.122
ENSMUST00000017534	413.588	301.651	204.315	333.656	191.325	121.219
ENSMUST00000017544	115.42	88.7878	91.6473	20.1419	12.9712	12.8049
ENSMUST00000017548	31296.8	24894.7	26867.8	18362.5	15892.9	12739.1
ENSMUST00000017549	247.672	249.289	206.837	295.123	221.591	192.927
ENSMUST00000017552	223.626	229.938	238.788	148	161.059	177.561
ENSMUST00000017561	234.447	287.991	259.808	264.473	192.406	202.317
ENSMUST00000017562	390.745	328.97	448.147	569.229	468.043	685.487
ENSMUST00000017567	2927.58	2505.41	2883.11	3061.58	2127.27	2364.63
ENSMUST00000017572	1281.64	1334.09	1154.42	1012.35	938.248	884.39
ENSMUST00000017576	7.21375	9.10644	7.56721	6.13016	27.0233	17.0732
ENSMUST00000017590	212.806	252.704	293.44	290.745	349.141	434.512
ENSMUST00000017597	8.41604	12.5214	25.224	28.8993	15.133	14.5122
ENSMUST00000017604	14559.7	12130.9	11265.9	4143.11	2586.67	1854.15
ENSMUST00000017610	8874.11	8508.83	9585.14	11179.7	10609.3	10452.2
ENSMUST00000017620	1585.82	1579.97	1235.98	1381.04	1036.61	1022.68
ENSMUST00000017622	759.848	867.388	792.035	641.039	794.484	716.219
ENSMUST00000017629	2387.75	2085.37	2245.78	3092.23	2623.42	2532.8
ENSMUST00000017637	6166.55	4091.07	5045.65	4464.51	4798.25	3918.29
ENSMUST00000017692	1225.13	886.739	1035.03	1041.25	929.6	1052.56
ENSMUST00000017694	119.027	92.2027	111.827	60.4258	86.4744	76.8292
ENSMUST00000017741	0	0	0	2.62721	1.08093	0
ENSMUST00000017743	3.60687	1.1383	0.840801	0	4.32372	0.853658
ENSMUST00000017751	86.565	80.8196	31.1096	19.2662	21.6186	25.6097
ENSMUST00000017759	2205	2408.65	1946.46	3799.82	2520.73	2294.63
ENSMUST00000017783	165.916	258.395	152.185	125.23	131.874	146.829
ENSMUST00000017799	1269.62	1312.47	1405.82	496.543	468.043	408.902
ENSMUST00000017808	1115.73	1046.1	926.563	875.737	542.627	503.658
ENSMUST00000017821	2243.48	2027.32	2745.22	2435.42	1715.44	1879.75
ENSMUST00000017831	1037.58	1077.97	1090.52	1067.52	1025.8	1026.95
ENSMUST00000017836	76.9466	55.7769	106.782	43.7868	57.2893	41.8292
ENSMUST00000017839	311.393	309.619	322.868	289.869	218.348	204.024
ENSMUST00000017841	143.073	158.224	145.459	57.7986	77.827	67.439
ENSMUST00000017851	15942.4	15781.5	16976.6	17521.7	16088.6	17672.4
ENSMUST00000017859	2253.09	2185.54	1933	2466.95	1864.6	1446.1
ENSMUST00000017864	9.61833	13.6597	13.4528	2.62721	7.56651	10.2439
ENSMUST00000017867	31674.4	27646	16776.5	22726.2	20824.1	15657.8
ENSMUST00000017868	37.271	20.4895	34.4729	6.13016	5.40465	3.41463
ENSMUST00000017878	2036.68	1755.27	1669.83	1716.44	1371.7	1001.34
ENSMUST00000017881	116.622	175.299	81.5577	157.633	185.92	128.049
ENSMUST00000017891	489.332	447.354	342.206	468.519	355.626	250.975
ENSMUST00000017900	978.665	986.91	606.218	907.263	651.801	769.146
ENSMUST00000017908	164.714	192.373	145.459	180.402	111.336	131.463
ENSMUST00000017911	0	19.3512	1.6816	0.875737	5.40465	4.26829
ENSMUST00000017920	2571.7	2251.57	2635.07	3287.52	2581.26	3004.02
ENSMUST00000017922	5125.37	4425.73	4821.15	4229.81	3423.31	2823.9
ENSMUST00000017945	788.703	766.079	749.995	719.856	691.795	687.195
ENSMUST00000017946	1498.05	1865.68	1384.8	1790.88	1491.68	1476.83
ENSMUST00000017961	203.187	182.129	215.245	399.336	303.741	180.122
ENSMUST00000017974	783.894	663.632	582.675	244.331	192.406	252.683
ENSMUST00000017975	2318.02	1799.66	1991.86	2052.73	1941.35	1890.85
ENSMUST00000017976	0	5.69152	18.4976	8.75737	8.64744	3.41463
ENSMUST00000017981	753.836	723.962	561.655	645.418	716.657	555.731
ENSMUST00000018002	874.066	797.952	688.616	754.009	552.355	540.365
ENSMUST00000018005	50.4962	122.937	68.9457	21.0177	47.5609	45.2439
ENSMUST00000018012	0	0	0.840801	0	0	2.56097
ENSMUST00000018050	302.977	339.215	253.081	235.573	394.54	488.292
ENSMUST00000018087	0	0	4.20401	2.62721	1.08093	0.853658
ENSMUST00000018094	0	0	5.04481	0	0	0
ENSMUST00000018113	2637.83	2593.06	3304.35	2671	2767.18	2534.51
ENSMUST00000018122	419.6	371.087	422.082	666.436	517.766	524.146
ENSMUST00000018143	592.729	640.866	603.695	468.519	577.217	420
ENSMUST00000018156	502.558	505.407	411.152	566.602	791.241	693.17
ENSMUST00000018184	2491.15	2330.11	2147.41	2170.08	1603.02	1428.17
ENSMUST00000018186	9671.23	9093.92	9126.06	8391.31	7857.28	6970.12
ENSMUST00000018212	210.401	165.054	294.28	179.526	208.62	260.366
ENSMUST00000018246	5190.29	3585.66	4531.08	3822.59	3702.19	2875.12
ENSMUST00000018274	2249.49	2606.72	1919.55	1908.23	2140.24	1767.07
ENSMUST00000018287	1514.89	1380.76	1383.12	2036.96	1643.01	1682.56
ENSMUST00000018295	425.611	547.525	485.983	387.076	464.8	367.073
ENSMUST00000018304	42.0802	110.416	67.2641	71.8104	164.301	210.854
ENSMUST00000018311	1451.17	1543.54	1257	1354.76	1425.75	1147.32
ENSMUST00000018313	981.07	1025.61	859.299	605.134	765.299	784.512
ENSMUST00000018315	4252.5	3660.79	3792.01	2604.44	2260.23	2080.36
ENSMUST00000018333	672.081	555.493	641.531	531.572	386.973	323.536
ENSMUST00000018337	737.004	636.312	641.531	754.009	607.483	729.024
ENSMUST00000018343	145.477	95.6176	66.4233	126.106	96.2028	221.951
ENSMUST00000018353	1789.01	1812.18	1389.84	1889.84	1632.2	1890.85
ENSMUST00000018355	0	0	0	0	0	1.70732
ENSMUST00000018361	12713	11550.4	12403.5	19546.4	15042.2	13131.8
ENSMUST00000018382	16.8321	12.5214	24.3832	35.9052	10.8093	11.0976
ENSMUST00000018383	192.367	207.171	223.653	244.331	131.874	139.146
ENSMUST00000018399	0	0	6.72641	0	0	0.853658
ENSMUST00000018407	153.893	194.65	297.644	231.195	370.759	335.488
ENSMUST00000018429	907.73	884.463	810.533	674.317	663.691	569.39
ENSMUST00000018430	4541.05	4088.79	4098.07	3205.2	2587.75	1983.9
ENSMUST00000018431	1354.98	1151.96	1155.26	1119.19	756.651	654.756
ENSMUST00000018437	17904.5	17181.6	12962.6	8030.51	7181.7	5542.8
ENSMUST00000018449	1449.96	1820.15	1566.41	2075.5	2260.23	2404.75
ENSMUST00000018466	1014.73	1257.83	924.881	922.151	729.628	672.682
ENSMUST00000018470	6645.06	5951.06	6223.61	6300.05	5304.13	5364.39
ENSMUST00000018476	440.039	496.301	504.481	526.318	515.604	566.829
ENSMUST00000018478	283.741	293.683	199.27	217.183	233.481	284.268
ENSMUST00000018482	1191.47	1496.87	980.374	594.625	581.541	513.048
ENSMUST00000018485	34.8664	72.8515	10.0896	13.1361	19.4567	8.53658
ENSMUST00000018491	355.878	445.077	331.276	378.318	272.394	289.39
ENSMUST00000018506	1530.52	1517.36	1366.3	1212.9	1069.04	1067.07
ENSMUST00000018516	275.325	251.565	374.157	333.656	245.371	309.024
ENSMUST00000018521	1108.51	1104.16	1287.27	1603.47	1272.26	1582.68
ENSMUST00000018522	877.672	827.548	835.757	644.542	798.808	674.39
ENSMUST00000018531	44.4848	54.6386	47.9257	58.6744	48.6419	48.6585
ENSMUST00000018544	4033.69	4671.6	6015.09	6415.65	5544.09	5145
ENSMUST00000018547	1811.85	1657.37	1975.88	2018.57	1615.99	1657.8
ENSMUST00000018549	274.122	199.203	243.832	145.372	182.677	170.732
ENSMUST00000018556	529.008	589.642	476.734	559.596	588.026	671.829
ENSMUST00000018561	4425.63	3521.91	4778.27	7247.6	7037.94	6834.39
ENSMUST00000018568	758.646	701.196	736.542	694.459	635.587	530.122
ENSMUST00000018569	614.371	544.11	687.776	800.424	643.154	706.829
ENSMUST00000018571	465.287	346.045	345.569	790.79	297.256	458.414
ENSMUST00000018572	308.989	242.459	262.33	419.478	357.788	334.634
ENSMUST00000018577	351.069	316.449	339.684	323.147	321.036	330.366
ENSMUST00000018586	1186.66	1031.3	1162.83	1004.47	804.212	764.877
ENSMUST00000018593	729.791	608.993	649.099	552.59	461.557	397.805
ENSMUST00000018610	1120.54	2704.61	2223.92	29.7751	38.9135	45.2439
ENSMUST00000018614	7.21375	7.96813	36.1545	6.13016	29.1851	18.7805
ENSMUST00000018623	0	1.1383	0	2.62721	0	2.56097
ENSMUST00000018625	836.795	712.579	651.621	852.092	731.79	734.146
ENSMUST00000018630	0	6.82983	6.72641	0	0	1.70732
ENSMUST00000018637	1.20229	3.41491	0	6.13016	8.64744	3.41463
ENSMUST00000018641	2.40458	0	3.36321	0	0	0.853658
ENSMUST00000018644	376.317	402.96	176.568	474.649	287.527	259.512
ENSMUST00000018645	1292.46	1278.32	1200.66	1522.03	1437.64	1722.68
ENSMUST00000018651	1132.56	976.665	720.567	517.561	351.302	304.756
ENSMUST00000018653	336.641	239.044	246.355	319.644	201.053	177.561
ENSMUST00000018681	339.046	295.959	272.42	288.117	271.314	302.195
ENSMUST00000018685	252.481	297.098	300.166	267.975	274.556	262.927
ENSMUST00000018691	578.302	648.834	443.102	570.98	418.32	483.17
ENSMUST00000018698	97.3856	44.3939	42.8809	13.1361	20.5377	24.7561
ENSMUST00000018699	34.8664	39.8407	15.1344	69.1832	90.7982	64.878
ENSMUST00000018700	415.993	470.12	365.749	488.661	372.921	407.195
ENSMUST00000018710	102.195	19.3512	25.224	27.1478	58.3702	39.2683
ENSMUST00000018711	12731.1	10330.1	10200.6	11346	6990.38	5753.65
ENSMUST00000018713	1506.47	1384.18	1066.14	1368.78	1240.91	880.121
ENSMUST00000018714	73.3398	44.3939	41.1993	58.6744	30.2661	25.6097
ENSMUST00000018716	1322.52	1068.87	1105.65	1134.96	1050.66	852.804
ENSMUST00000018718	2563.28	2284.58	2247.46	2981.88	2299.14	1884.88
ENSMUST00000018727	2970.86	3008.54	2430.76	2715.66	2125.11	1900.24
ENSMUST00000018737	32578.5	31386.5	38449	52521.4	53446.6	58587.4
ENSMUST00000018739	3.60687	0	0	0	0	0
ENSMUST00000018743	519.39	524.758	456.555	427.36	397.782	379.878
ENSMUST00000018744	216.412	244.736	155.548	278.484	197.81	186.951
ENSMUST00000018748	733.398	952.761	867.707	813.56	1456.01	1833.66
ENSMUST00000018755	351.069	340.353	343.047	212.804	156.735	122.073
ENSMUST00000018765	125.038	71.7132	47.9257	44.6626	73.5033	53.7804
ENSMUST00000018792	786.298	715.994	941.698	951.926	1280.9	1003.05
ENSMUST00000018795	346.26	277.746	331.276	310.011	291.851	286.829
ENSMUST00000018798	33.6641	70.5749	47.9257	17.5147	31.347	87.9268
ENSMUST00000018800	1987.39	1232.78	353.137	1076.28	728.547	317.561
ENSMUST00000018803	758.646	828.686	570.063	750.507	562.084	478.048
ENSMUST00000018805	837.997	775.185	737.383	853.843	890.687	778.536
ENSMUST00000018810	247.672	322.14	232.902	232.946	420.482	367.073
ENSMUST00000018816	977.463	789.983	882.841	912.518	760.975	537.804
ENSMUST00000018821	3711.47	3173.59	2697.29	2434.55	2157.54	1857.56
ENSMUST00000018841	298.168	330.108	294.28	234.697	276.718	186.951
ENSMUST00000018851	4978.69	5815.6	5506.41	4687.82	4286.97	4937.56
ENSMUST00000018871	0	9.10644	20.1792	11.3846	12.9712	6.82926
ENSMUST00000018875	2703.95	3092.77	2543.42	2895.19	2490.46	2609.63
ENSMUST00000018877	141.87	153.671	145.459	187.408	164.301	171.585
ENSMUST00000018880	1073.65	1033.58	1278.02	1416.07	1104.71	1227.56
ENSMUST00000018884	268.111	367.672	343.888	387.076	420.482	395.244
ENSMUST00000018887	1090.48	1136.03	1656.38	2537.01	2042.96	2437.19
ENSMUST00000018896	1851.53	1388.73	1364.62	1094.67	838.802	720.487
ENSMUST00000018905	1689.22	1603.87	1513.44	1416.07	1018.24	804.999
ENSMUST00000018909	1761.36	2029.6	1702.62	2148.18	1768.4	1683.41
ENSMUST00000018914	6215.84	5263.52	5047.33	5236.91	3576.8	2688.17
ENSMUST00000018918	3899.03	3919.18	3212.7	785.536	540.465	290.244
ENSMUST00000018963	7141.61	6433.7	4301.54	3911.92	2592.07	1608.29
ENSMUST00000018965	2003.02	1631.19	1262.88	1622.74	1466.82	1207.07
ENSMUST00000018966	8.41604	5.69152	0	1.75147	7.56651	1.70732
ENSMUST00000018971	0	14.798	0.840801	14.8875	4.32372	2.56097
ENSMUST00000018985	339.046	372.226	245.514	267.975	220.51	256.097
ENSMUST00000018988	4.80916	10.2447	11.7712	7.88163	1.08093	9.39024
ENSMUST00000018989	755.039	676.153	748.313	879.24	541.546	629.146
ENSMUST00000018990	1719.28	1144	1103.13	1987.05	1211.72	1387.19
ENSMUST00000018992	1106.11	1178.15	1145.17	1102.55	760.975	812.682
ENSMUST00000018993	3249.79	3557.2	2850.32	6710.77	5064.16	4464.63
ENSMUST00000019006	0	1.1383	0	0	0	0
ENSMUST00000019012	38.4733	36.4257	16.816	37.6567	20.5377	26.4634
ENSMUST00000019026	597.539	522.482	472.53	458.886	366.435	255.244
ENSMUST00000019037	783.894	265.225	78.1945	338.91	273.475	59.7561
ENSMUST00000019038	2281.95	2302.79	1457.95	1334.62	1072.28	970.609
ENSMUST00000019043	6863.88	8841.21	6769.29	2157.82	2141.32	2152.93
ENSMUST00000019044	583.111	564.599	639.009	783.785	777.189	769.999
ENSMUST00000019050	1002.71	1112.12	1031.66	817.938	1079.85	936.463
ENSMUST00000019051	43.2825	2.27661	3.36321	7.88163	1.08093	0.853658
ENSMUST00000019060	158.702	173.022	177.409	119.976	131.874	95.6097
ENSMUST00000019063	43.2825	43.2556	48.7665	23.6449	9.72837	5.97561
ENSMUST00000019064	9209.55	10160.5	8512.27	3918.92	2541.27	2279.27
ENSMUST00000019065	500.153	475.811	461.6	384.449	419.401	365.366
ENSMUST00000019067	994.295	760.388	899.657	739.998	602.078	512.195
ENSMUST00000019068	98.5879	22.7661	122.757	105.088	193.487	88.7804
ENSMUST00000019069	18.0344	22.7661	19.3384	7.88163	8.64744	7.68292
ENSMUST00000019071	15128.4	9421.75	6402.7	4969.81	3854.6	1826.83
ENSMUST00000019074	340.248	342.63	347.251	35.9052	27.0233	35
ENSMUST00000019075	251.279	340.353	277.464	366.058	385.892	367.927
ENSMUST00000019076	1713.26	1538.99	1472.24	1398.55	1608.42	1366.71
ENSMUST00000019101	13.2252	10.2447	9.24881	18.3905	5.40465	11.9512
ENSMUST00000019109	7092.31	5940.81	6273.22	4618.64	4352.91	3854.27
ENSMUST00000019117	1.20229	2.27661	4.20401	5.25442	0	0.853658
ENSMUST00000019118	690.115	701.196	663.392	551.714	595.593	548.902
ENSMUST00000019128	1972.96	1809.9	1982.61	1546.55	1691.66	1487.07
ENSMUST00000019130	15.6298	14.798	6.72641	7.88163	12.9712	46.9512
ENSMUST00000019133	48.0916	22.7661	5.04481	9.63311	39.9944	20.4878
ENSMUST00000019135	581.909	672.738	578.471	397.585	437.777	541.219
ENSMUST00000019143	370.306	369.949	327.913	303.881	412.915	401.219
ENSMUST00000019169	3834.11	3384.18	4254.45	4361.17	2635.31	2082.93
ENSMUST00000019183	2289.16	2253.84	2093.6	2032.59	1769.48	1697.07
ENSMUST00000019192	42.0802	37.5641	26.9056	42.0354	24.8614	19.6341
ENSMUST00000019198	6743.65	5652.82	5901.58	5774.61	4305.35	3587.07
ENSMUST00000019199	919.753	985.772	904.702	775.027	879.877	892.926
ENSMUST00000019220	1371.81	1694.94	1374.71	1258.43	1419.26	1412.8
ENSMUST00000019224	180.344	260.672	188.34	145.372	138.359	136.585
ENSMUST00000019226	646.833	580.535	506.162	354.673	297.256	305.61
ENSMUST00000019229	979.867	1074.56	1046.8	1019.36	800.969	688.048
ENSMUST00000019231	4846.44	4728.52	4542.85	4707.09	3591.93	3488.9
ENSMUST00000019232	794.714	886.739	1051.84	958.932	740.437	681.219
ENSMUST00000019246	269.313	232.214	89.9657	233.822	348.06	226.219
ENSMUST00000019248	608.359	655.663	407.789	233.822	329.684	259.512
ENSMUST00000019257	7.21375	9.10644	2.5224	0	0	0.853658
ENSMUST00000019266	1752.94	1068.87	1136.76	571.856	312.389	215.975
ENSMUST00000019268	543.436	437.109	641.531	585.868	565.327	511.341
ENSMUST00000019276	6182.18	5299.95	5191.95	6946.35	4398.31	4565.36
ENSMUST00000019281	86.565	114.969	85.7617	98.0825	85.3935	152.805
ENSMUST00000019283	1381.43	1310.19	1173.76	986.08	1230.1	957.804
ENSMUST00000019287	360.687	442.801	492.71	440.496	426.968	412.317
ENSMUST00000019302	2712.37	2035.29	2278.57	2266.41	1581.4	1180.61
ENSMUST00000019317	7529.95	6928.86	6413.63	5475.98	5030.65	4386.95
ENSMUST00000019323	3808.86	3540.13	3226.15	3002.9	2646.12	1987.32
ENSMUST00000019333	1449.96	1642.57	1515.96	1839.05	1979.18	1998.41
ENSMUST00000019354	5395.88	4433.7	4219.98	4670.3	3143.35	2817.92
ENSMUST00000019362	419.6	424.588	361.545	401.963	334.007	389.268
ENSMUST00000019374	0	0	0	3.50295	0	0
ENSMUST00000019378	357.08	233.352	292.599	322.271	271.314	288.536
ENSMUST00000019379	34.8664	36.4257	28.5872	24.5206	31.347	29.0244
ENSMUST00000019382	3061.03	2940.24	2590.51	2963.49	2519.65	2169.14
ENSMUST00000019386	642.023	536.142	512.048	655.927	677.743	544.634
ENSMUST00000019405	698.531	717.132	660.029	403.715	464.8	421.707
ENSMUST00000019422	1801.03	2077.41	3046.22	3445.15	3311.97	3283.17
ENSMUST00000019439	419.6	379.055	349.773	449.253	462.638	501.951
ENSMUST00000019441	712.959	593.057	491.869	473.774	434.534	377.317
ENSMUST00000019443	1043.59	947.069	929.085	641.039	607.483	626.585
ENSMUST00000019445	30.0573	14.798	19.3384	6.13016	2.16186	12.8049
ENSMUST00000019447	521.794	415.481	401.903	404.59	329.684	307.317
ENSMUST00000019456	660.058	782.015	496.914	1105.18	967.433	824.634
ENSMUST00000019464	222.424	379.055	219.449	149.751	122.145	105
ENSMUST00000019469	0	0	2.5224	0	0	0
ENSMUST00000019470	1433.13	1295.39	1151.9	1115.69	1103.63	1121.71
ENSMUST00000019482	443.645	426.864	418.719	606.886	486.419	403.78
ENSMUST00000019503	74.542	75.1281	43.7217	98.0825	128.631	76.8292
ENSMUST00000019506	3813.67	3566.31	3359	3479.3	2222.39	2006.95
ENSMUST00000019512	310.191	408.651	385.928	887.121	845.288	832.316
ENSMUST00000019514	5569.01	5029.03	4902.71	4864.72	4857.7	4127.44
ENSMUST00000019516	2498.36	2626.07	2624.14	2877.67	2372.64	2292.07
ENSMUST00000019517	1091.68	1098.46	1105.65	1381.91	1097.14	1076.46
ENSMUST00000019572	336.641	327.832	326.231	459.762	298.337	359.39
ENSMUST00000019576	1525.71	1338.65	1253.63	942.293	876.635	786.219
ENSMUST00000019577	1065.23	1051.79	1111.54	958.932	982.566	795.609
ENSMUST00000019605	2161.72	2140.01	2200.38	1735.71	1759.75	1664.63
ENSMUST00000019608	2073.95	2474.67	1709.35	1748.85	1955.4	1808.05
ENSMUST00000019611	642.023	500.854	731.497	718.98	715.576	654.756
ENSMUST00000019614	1225.13	1223.68	1227.57	1158.6	1046.34	959.512
ENSMUST00000019615	4121.45	3739.33	3940	3205.2	3215.77	2579.75
ENSMUST00000019616	36.0687	35.2874	30.2688	31.5265	24.8614	18.7805
ENSMUST00000019625	2.40458	0	0	0	0	0
ENSMUST00000019631	1300.88	1323.85	1378.91	1088.54	1236.58	1108.9
ENSMUST00000019633	16.8321	0	13.4528	1.75147	0	0
ENSMUST00000019638	2414.2	2201.48	2117.98	1939.76	1583.56	1254.88
ENSMUST00000019649	60721.7	52837.8	61997.3	38254.8	43155.1	37555
ENSMUST00000019660	676.89	675.015	580.153	971.192	762.056	869.024
ENSMUST00000019662	771.871	840.069	664.233	695.335	716.657	683.78
ENSMUST00000019677	771.871	909.505	641.531	582.365	729.628	799.024
ENSMUST00000019679	294.561	201.48	203.474	226.816	154.573	138.293
ENSMUST00000019683	2102.81	1733.64	2600.6	2273.41	1910	1583.54
ENSMUST00000019684	4575.92	4536.14	4430.18	4724.6	6458.56	5777.56
ENSMUST00000019697	342.653	363.119	377.52	324.898	313.47	256.951
ENSMUST00000019701	9.61833	10.2447	10.0896	28.8993	21.6186	17.9268
ENSMUST00000019708	197.176	274.331	171.523	192.662	187.001	157.073
ENSMUST00000019721	102.195	61.4685	101.737	63.9288	73.5033	59.7561
ENSMUST00000019722	2867.46	2640.87	2633.39	3365.46	2098.09	1686.83
ENSMUST00000019723	2563.28	2122.94	1936.37	1894.22	1492.76	1207.93
ENSMUST00000019726	1346.57	1271.49	1061.93	1708.56	1573.83	1257.44
ENSMUST00000019734	1571.39	1509.39	1426.84	1386.29	1946.76	1743.17
ENSMUST00000019749	3.60687	5.69152	2.5224	26.2721	7.56651	9.39024
ENSMUST00000019791	489.332	583.95	611.263	847.713	797.727	997.072
ENSMUST00000019803	2737.62	2630.62	2317.25	2065.86	1548.97	1163.54
ENSMUST00000019808	67.3283	55.7769	41.1993	25.3964	50.8037	43.5366
ENSMUST00000019829	370.306	291.406	327.072	318.768	243.209	334.634
ENSMUST00000019833	372.71	282.3	322.868	364.307	273.475	241.585
ENSMUST00000019843	316.203	274.331	329.594	257.467	286.447	449.878
ENSMUST00000019854	2871.07	2713.72	2559.4	2348.73	1763	1489.63
ENSMUST00000019859	601.146	632.897	754.199	1000.97	732.871	823.78
ENSMUST00000019861	349.867	244.736	370.793	304.756	321.036	354.268
ENSMUST00000019862	199.58	127.49	232.061	234.697	198.891	159.634
ENSMUST00000019876	21.6412	23.9044	26.9056	42.9111	29.1851	22.1951
ENSMUST00000019878	1104.91	1033.58	938.334	883.619	630.182	595.853
ENSMUST00000019882	1220.33	1109.85	1094.72	933.536	795.565	587.317
ENSMUST00000019896	55.3054	44.3939	35.3137	27.1478	49.7228	40.1219
ENSMUST00000019901	39.6756	13.6597	5.04481	28.8993	43.2372	38.4146
ENSMUST00000019906	4.80916	0	6.72641	8.75737	15.133	5.12195
ENSMUST00000019907	188.76	244.736	282.509	112.094	184.839	172.439
ENSMUST00000019908	248.874	307.342	324.549	273.23	172.949	214.268
ENSMUST00000019909	7.21375	3.41491	18.4976	3.50295	4.32372	5.12195
ENSMUST00000019911	1813.05	1592.49	1781.66	2348.73	1540.33	1458.9
ENSMUST00000019913	233.244	155.948	184.135	223.313	152.411	187.805
ENSMUST00000019917	1536.53	1301.08	1521.85	1247.93	1149.03	1024.39
ENSMUST00000019924	51.6985	61.4685	89.1249	98.9583	84.3126	109.268
ENSMUST00000019925	630.001	448.492	501.958	532.448	350.221	231.341
ENSMUST00000019927	260.897	203.757	237.106	283.739	244.29	225.366
ENSMUST00000019929	1047.2	1052.93	1003.08	858.222	533.98	495.122
ENSMUST00000019931	121.431	70.5749	115.19	113.846	88.6363	94.756
ENSMUST00000019937	2134.07	1861.13	2103.68	2506.36	2140.24	2480.73
ENSMUST00000019939	3367.62	3083.67	2743.53	1892.47	2224.55	1921.58
ENSMUST00000019942	422.004	358.566	314.46	371.312	361.031	316.707
ENSMUST00000019944	62.5191	96.7559	73.1497	54.2957	89.7172	72.5609
ENSMUST00000019945	561.47	405.236	576.79	684.826	486.419	502.805
ENSMUST00000019950	574.695	484.918	548.202	656.803	623.697	479.756
ENSMUST00000019951	117.825	125.214	127.802	110.343	84.3126	93.9024
ENSMUST00000019955	92.5764	46.6705	49.6073	33.278	76.7461	92.1951
ENSMUST00000019962	6812.18	5106.43	5186.06	7446.39	4856.62	4862.44
ENSMUST00000019965	698.531	660.217	776.06	771.524	762.056	578.78
ENSMUST00000019967	1520.9	1455.89	1447.02	1090.29	982.566	831.463
ENSMUST00000019974	1173.44	1130.34	1063.61	415.975	336.169	233.049
ENSMUST00000019975	32.4619	21.6278	26.9056	21.0177	21.6186	21.3414
ENSMUST00000019977	122.634	160.501	151.344	151.502	158.897	178.415
ENSMUST00000019982	566.279	537.28	534.75	591.998	331.846	312.439
ENSMUST00000019986	506.165	375.641	484.302	554.341	431.291	644.512
ENSMUST00000019987	307.787	267.502	391.813	426.484	415.077	339.756
ENSMUST00000019991	36.0687	50.0854	47.0849	19.2662	23.7805	46.0975
ENSMUST00000019992	872.863	835.516	1275.5	1435.33	968.514	1356.46
ENSMUST00000019994	325.821	242.459	289.236	406.342	393.459	297.073
ENSMUST00000019997	845.211	1107.57	1130.04	379.194	379.407	359.39
ENSMUST00000019998	730.993	374.502	422.923	883.619	661.529	472.073
ENSMUST00000019999	7.21375	6.82983	16.816	15.7633	20.5377	32.439
ENSMUST00000020000	33.6641	14.798	5.04481	33.278	30.2661	34.1463
ENSMUST00000020002	2844.62	2544.11	2730.92	2135.92	1290.63	1036.34
ENSMUST00000020003	145.477	163.916	153.026	260.094	210.781	215.122
ENSMUST00000020004	533.817	538.418	533.909	500.922	477.771	472.926
ENSMUST00000020008	515.783	495.163	535.59	601.631	562.084	686.341
ENSMUST00000020012	146.68	151.395	157.23	164.639	143.764	94.756
ENSMUST00000020015	0	0	0	0	2.16186	1.70732
ENSMUST00000020017	658.856	679.568	475.053	375.691	290.77	260.366
ENSMUST00000020018	716.565	780.877	760.925	556.093	625.859	531.829
ENSMUST00000020022	5173.46	4039.84	5058.26	6050.47	4412.36	3976.34
ENSMUST00000020023	1494.45	1253.27	1230.09	1811.9	1177.13	1363.29
ENSMUST00000020024	19.2367	0	21.02	11.3846	4.32372	5.97561
ENSMUST00000020027	3698.25	2873.08	4070.32	4798.16	4348.58	4660.12
ENSMUST00000020034	1558.17	1478.66	1505.88	1760.23	1395.48	1394.02
ENSMUST00000020040	3.60687	6.82983	26.9056	3.50295	9.72837	7.68292
ENSMUST00000020043	0	0	0	0	5.40465	9.39024
ENSMUST00000020045	24.0458	39.8407	21.8608	44.6626	43.2372	42.6829
ENSMUST00000020049	732.195	805.92	749.154	859.098	581.541	551.463
ENSMUST00000020062	19.2367	62.6068	38.6769	122.603	84.3126	110.122
ENSMUST00000020064	277.729	303.927	425.445	416.851	375.083	344.878
ENSMUST00000020077	31.2596	59.1918	57.1745	133.988	208.62	432.805
ENSMUST00000020078	2670.29	2323.28	2339.11	3538.85	2680.71	3117.56
ENSMUST00000020081	1169.83	1033.58	1000.55	1073.65	989.051	979.146
ENSMUST00000020085	485.726	538.418	547.362	528.069	407.511	378.17
ENSMUST00000020090	14.4275	4.55322	22.7016	49.917	12.9712	10.2439
ENSMUST00000020094	0	0	0	0	0	0.853658
ENSMUST00000020099	484.523	471.258	454.874	72.6862	159.978	111.829
ENSMUST00000020101	164.714	127.49	180.772	271.478	259.423	285.975
ENSMUST00000020102	0	4.55322	0	10.5088	1.08093	2.56097
ENSMUST00000020103	63.7214	110.416	77.3537	53.42	71.3414	52.9268
ENSMUST00000020106	43.2825	85.3729	69.7865	84.9465	100.527	197.195
ENSMUST00000020107	2012.64	1825.84	1848.08	2580.8	2424.53	2833.29
ENSMUST00000020109	347.462	212.863	311.937	333.656	261.585	242.439
ENSMUST00000020112	1033.97	860.558	837.438	1224.28	869.068	943.292
ENSMUST00000020113	290.954	286.853	258.967	295.123	285.366	221.951
ENSMUST00000020118	1983.78	1869.1	1795.11	2154.31	1484.12	1768.78
ENSMUST00000020123	669.676	579.397	496.073	711.098	728.547	897.194
ENSMUST00000020129	37.271	43.2556	61.3785	56.9229	188.082	469.512
ENSMUST00000020145	4064.95	3090.5	3571.72	3437.27	2615.85	3016.83
ENSMUST00000020149	323.416	236.767	346.41	373.94	361.031	339.756
ENSMUST00000020150	580.707	351.736	538.954	663.809	447.505	329.512
ENSMUST00000020153	1038.78	916.335	1011.48	1126.2	811.779	851.097
ENSMUST00000020157	565.077	680.706	549.884	540.33	357.788	403.78
ENSMUST00000020158	131.05	160.501	144.618	92.8281	212.943	278.292
ENSMUST00000020159	342.653	412.066	343.047	422.981	377.245	380.731
ENSMUST00000020161	26.4504	25.0427	21.02	73.5619	46.48	34.1463
ENSMUST00000020163	385.935	319.864	378.361	449.253	425.887	470.366
ENSMUST00000020165	104.599	109.277	126.12	253.964	203.215	186.097
ENSMUST00000020169	10.8206	1.1383	22.7016	18.3905	23.7805	24.7561
ENSMUST00000020171	4452.08	3077.98	5735.11	4717.59	2589.91	3946.46
ENSMUST00000020173	371.508	257.257	297.644	424.732	513.442	503.658
ENSMUST00000020174	3603.27	3062.04	2902.45	3472.3	2988.77	2821.34
ENSMUST00000020182	679.294	686.398	579.312	852.092	705.848	595.853
ENSMUST00000020185	2.40458	0	5.88561	4.37868	1.08093	2.56097
ENSMUST00000020188	3177.66	3410.36	3638.99	3652.7	3394.12	3430.85
ENSMUST00000020190	200.783	210.586	171.523	123.479	185.92	105.854
ENSMUST00000020197	485.726	465.567	476.734	363.431	410.754	455
ENSMUST00000020200	1.20229	6.82983	8.40801	0	3.24279	12.8049
ENSMUST00000020203	1278.04	1042.69	1113.22	797.796	698.281	551.463
ENSMUST00000020204	1575	1425.16	1906.94	2537.01	2547.75	2381.71
ENSMUST00000020208	252.481	300.512	278.305	342.413	351.302	425.975
ENSMUST00000020209	1405.48	1270.35	1230.09	1019.36	861.502	726.463
ENSMUST00000020212	537.424	531.588	680.208	535.951	541.546	640.243
ENSMUST00000020215	2450.27	1931.7	2400.49	2685.89	1955.4	1970.24
ENSMUST00000020217	3386.85	2564.6	2704.86	3301.53	2578.02	2675.36
ENSMUST00000020220	288.55	293.683	231.22	365.182	422.644	472.926
ENSMUST00000020223	740.611	789.983	720.567	1397.68	937.167	873.292
ENSMUST00000020227	359.485	357.428	454.033	245.206	185.92	252.683
ENSMUST00000020231	8.41604	5.69152	2.5224	0.875737	3.24279	14.5122
ENSMUST00000020234	12199.6	11981.8	13756.4	17641.7	18897.9	17234.5
ENSMUST00000020238	22486.4	19622.1	18214.3	22199.9	14671.5	14069.1
ENSMUST00000020243	19.2367	14.798	28.5872	7.88163	20.5377	28.1707
ENSMUST00000020248	1085.67	886.739	1074.54	945.796	720.981	666.707
ENSMUST00000020249	9653.19	9172.46	6471.65	16919.2	8245.34	6952.19
ENSMUST00000020251	1298.47	1034.72	1089.68	1071.03	811.779	863.902
ENSMUST00000020252	531.413	388.162	381.724	595.501	404.268	392.683
ENSMUST00000020253	2420.21	1626.64	2164.22	2628.09	2440.74	2350.12
ENSMUST00000020255	6.01146	0	1.6816	21.0177	11.8902	23.9024
ENSMUST00000020257	747.825	571.429	693.661	875.737	633.425	674.39
ENSMUST00000020258	989.486	903.814	917.314	909.015	766.38	857.926
ENSMUST00000020262	75.7443	83.0962	110.986	63.0531	43.2372	46.0975
ENSMUST00000020263	1292.46	1289.7	1291.47	1183.12	1198.75	1109.76
ENSMUST00000020266	9.61833	1.1383	6.72641	31.5265	6.48558	10.2439
ENSMUST00000020268	1120.54	1089.36	1103.13	1343.38	950.138	1207.07
ENSMUST00000020270	2025.86	1649.4	2192.81	2143.8	1732.73	1959.14
ENSMUST00000020271	3775.19	4481.51	4175.42	2775.21	2641.79	3123.53
ENSMUST00000020273	294.561	268.64	268.216	272.354	254.019	206.585
ENSMUST00000020277	151.489	152.533	93.3289	216.307	158.897	135.732
ENSMUST00000020278	18.0344	26.181	37.8361	5.25442	22.6995	10.2439
ENSMUST00000020283	325.821	303.927	370.793	304.756	341.574	271.463
ENSMUST00000020284	592.729	588.504	485.983	486.034	488.581	408.902
ENSMUST00000020285	3835.31	4103.59	3797.06	4939.16	3900	3678.41
ENSMUST00000020286	1118.13	1073.42	975.33	471.146	444.262	311.585
ENSMUST00000020287	3.60687	0	2.5224	2.62721	4.32372	0
ENSMUST00000020288	1762.56	2117.25	1394.05	1718.2	2122.95	1962.56
ENSMUST00000020289	1697.63	1782.59	1428.52	2042.22	1555.46	1440.97
ENSMUST00000020298	167.118	198.065	154.707	218.058	171.868	107.561
ENSMUST00000020301	2425.02	2909.51	1717.76	1610.48	1272.26	1322.32
ENSMUST00000020307	1264.81	1244.17	1422.64	1320.61	1018.24	944.999
ENSMUST00000020308	501.355	431.417	535.59	533.324	456.153	348.292
ENSMUST00000020309	456.871	447.354	323.709	449.253	514.523	417.439
ENSMUST00000020311	2208.61	2094.48	1857.33	2409.15	1977.02	1835.36
ENSMUST00000020312	436.432	432.556	384.246	517.561	401.025	385
ENSMUST00000020315	1517.29	1401.25	1371.35	1761.98	1236.58	1151.58
ENSMUST00000020316	1138.57	1043.83	1222.53	919.524	887.444	886.951
ENSMUST00000020317	508.569	445.077	567.541	445.75	384.811	444.756
ENSMUST00000020321	3044.2	2788.85	2154.97	1303.1	867.987	671.829
ENSMUST00000020322	69.7329	111.554	68.1049	86.698	94.0409	106.707
ENSMUST00000020323	20.4389	10.2447	5.88561	38.5324	15.133	29.878
ENSMUST00000020329	348.664	254.98	327.072	642.791	450.748	463.536
ENSMUST00000020334	930.573	940.24	1014.01	932.66	702.605	840.853
ENSMUST00000020339	1014.73	812.75	917.314	1296.09	978.242	1018.41
ENSMUST00000020340	79.3512	75.1281	125.279	49.917	97.2837	93.9024
ENSMUST00000020341	1708.46	1467.27	1431.88	1605.23	1323.06	1017.56
ENSMUST00000020343	2251.89	2207.17	2047.35	2079	1747.86	1629.63
ENSMUST00000020346	116.622	118.384	137.051	135.739	144.845	139.146
ENSMUST00000020349	18.0344	47.8088	37.8361	41.1596	39.9944	64.0243
ENSMUST00000020350	42.0802	25.0427	37.8361	15.7633	9.72837	13.6585
ENSMUST00000020358	4922.18	3896.42	4579	4511.8	4139.96	3949.88
ENSMUST00000020359	241.661	187.82	158.911	196.165	193.487	135.732
ENSMUST00000020361	2944.41	2632.9	2378.63	2079	1712.19	1316.34
ENSMUST00000020362	22.8435	29.5959	20.1792	38.5324	48.6419	63.1707
ENSMUST00000020365	997.902	976.665	1310.81	798.672	1013.91	956.951
ENSMUST00000020366	485.726	553.216	195.907	307.384	852.854	652.195
ENSMUST00000020372	3389.26	2407.51	2805.75	2604.44	1841.91	1694.51
ENSMUST00000020374	18.0344	33.0108	36.9953	42.9111	70.2605	102.439
ENSMUST00000020375	656.451	573.706	625.556	662.057	664.772	596.707
ENSMUST00000020377	1187.86	1216.85	1147.69	1250.55	1008.51	1023.54
ENSMUST00000020378	2.40458	5.69152	6.72641	7.88163	9.72837	18.7805
ENSMUST00000020379	1193.88	1219.12	1161.99	1261.94	1021.48	1020.12
ENSMUST00000020381	579.504	539.556	569.223	699.714	532.899	581.341
ENSMUST00000020382	1274.43	1212.29	1174.6	1210.27	990.132	732.438
ENSMUST00000020383	6.01146	1.1383	0.840801	2.62721	0	0.853658
ENSMUST00000020391	9.61833	6.82983	12.612	5.25442	10.8093	14.5122
ENSMUST00000020392	4.80916	9.10644	10.0896	22.7692	25.9423	22.1951
ENSMUST00000020397	1888.8	1859.99	1499.99	1551.81	1274.42	1064.51
ENSMUST00000020399	981.07	959.591	559.133	4638.78	2006.21	1664.63
ENSMUST00000020400	0	0	0	0	0	4.26829
ENSMUST00000020403	1786.6	1101.88	1314.17	1477.37	1067.96	976.585
ENSMUST00000020408	1228.74	1136.03	1149.38	971.192	822.588	825.487
ENSMUST00000020410	4.80916	0	4.20401	3.50295	2.16186	4.26829
ENSMUST00000020411	1686.81	1721.12	1473.08	2467.83	2374.8	2058.17
ENSMUST00000020413	18.0344	18.2129	15.1344	25.3964	17.2949	25.6097
ENSMUST00000020420	2343.27	2573.71	2088.55	1853.94	2036.47	1985.61
ENSMUST00000020435	3.60687	0	0.840801	0.875737	2.16186	2.56097
ENSMUST00000020437	192.367	199.203	240.469	207.55	228.076	239.878
ENSMUST00000020439	45.6871	30.7342	77.3537	54.2957	60.5321	86.2195
ENSMUST00000020440	3020.16	2466.71	2302.95	1776.87	1491.68	1071.34
ENSMUST00000020441	674.485	602.163	554.929	582.365	615.049	829.755
ENSMUST00000020444	1427.12	1253.27	1299.04	1302.22	986.889	756.341
ENSMUST00000020446	2096.8	2078.54	1898.53	1525.53	1136.06	1002.19
ENSMUST00000020448	218.817	198.065	193.384	133.988	104.85	107.561
ENSMUST00000020449	182.748	173.022	158.071	132.236	151.33	163.049
ENSMUST00000020452	1684.41	1451.34	1538.67	1804.02	1661.39	1222.44
ENSMUST00000020454	1686.81	1623.22	1536.14	1302.22	1265.77	1005.61
ENSMUST00000020456	782.691	841.207	649.099	346.792	418.32	258.658
ENSMUST00000020457	1045.99	948.208	803.806	718.104	663.691	577.073
ENSMUST00000020461	222.424	310.757	300.166	295.999	536.141	724.756
ENSMUST00000020463	1466.8	1568.58	1410.02	1211.14	1211.72	974.877
ENSMUST00000020478	268.111	285.714	346.41	377.443	255.1	297.073
ENSMUST00000020484	1157.81	1318.16	993.827	1169.11	1043.1	958.658
ENSMUST00000020485	161.107	110.416	184.976	127.858	124.307	142.561
ENSMUST00000020488	375.115	388.162	281.668	461.513	329.684	309.024
ENSMUST00000020490	1564.18	1533.3	1320.06	1386.29	1119.84	1160.12
ENSMUST00000020493	856.031	712.579	746.632	824.944	957.704	896.341
ENSMUST00000020496	428.016	539.556	615.467	834.577	762.056	752.926
ENSMUST00000020497	3.60687	7.96813	15.9752	17.5147	12.9712	13.6585
ENSMUST00000020499	62.5191	58.0535	27.7464	14.8875	37.8326	80.2438
ENSMUST00000020500	1223.93	1188.39	1557.16	1484.37	1428.99	1534.02
ENSMUST00000020501	2985.29	2788.85	2596.39	2697.27	1969.46	1994.14
ENSMUST00000020502	3.60687	3.41491	2.5224	0.875737	2.16186	4.26829
ENSMUST00000020504	7370.04	5527.61	6174	5912.98	3692.46	3088.53
ENSMUST00000020507	137.061	140.011	149.663	344.165	299.418	189.512
ENSMUST00000020513	230.84	281.161	219.449	338.034	289.689	355.975
ENSMUST00000020518	48.0916	25.0427	12.612	14.0118	7.56651	16.2195
ENSMUST00000020520	72.1375	78.543	148.822	141.869	196.729	212.561
ENSMUST00000020522	2069.14	2886.74	1992.7	1439.71	1262.53	1114.88
[truncated: 107,752 more rows]
