# Supplementary material for: De novo histidine biosynthesis protects Mycobacterium tuberculosis from host IFN-γ mediated histidine starvation
Source: Commun Biol. 2021 Mar 25;4:410. doi: 10.1038/s42003-021-01926-4 (PMC7994828; doi:10.1038/s42003-021-01926-4)
Supplement: Supplementary file 5 — Supplementary Data 2 [file 42003_2021_1926_MOESM5_ESM.xlsx]

## Sheet: DE_INF_vs_UNF
Supplementary Data 2- List of differentially expressing genes infected vs uninfected.
GeneID	baseMean	log2FoldChange	lfcSE	stat	pvalue	padj	Regulation	NCBI gene ID	Gene type	Gene stable ID
ENSMUST00000000001	1966.3	-0.00665546	0.184432	-0.0360862	0.971214	0.98559	Neutral	14679	protein_coding	ENSMUSG00000000001
ENSMUST00000000010	0.400764	2.20282	4.02406	0.547414	0.584095	NA	Neutral	15417	protein_coding	ENSMUSG00000020875
ENSMUST00000000028	106.551	1.32635	0.320787	4.13467	3.55467e-05	0.000548033	Neutral	12544	protein_coding	ENSMUSG00000000028
ENSMUST00000000033	176.066	-0.416048	0.310907	-1.33818	0.180839	0.36156	Neutral	16002	protein_coding	ENSMUSG00000048583
ENSMUST00000000049	3.41671	0.65771	1.44272	0.455882	0.648475	0.794989	Neutral	11818	protein_coding	ENSMUSG00000000049
ENSMUST00000000058	7719.61	-1.01664	0.182279	-5.5774	2.44142e-08	7.91934e-07	Neutral	12390	protein_coding	ENSMUSG00000000058
ENSMUST00000000080	3937.51	0.332024	0.212611	1.56165	0.11837	0.273371	Neutral	23849	protein_coding	ENSMUSG00000000078
ENSMUST00000000087	599.93	0.00357425	0.209855	0.017032	0.986411	0.99356	Neutral	29871	protein_coding	ENSMUSG00000000085
ENSMUST00000000090	2652.99	1.06335	0.212298	5.00874	5.47863e-07	1.35391e-05	Neutral	12858	protein_coding	ENSMUSG00000000088
ENSMUST00000000094	958.011	0.541663	0.182298	2.97131	0.00296536	0.0189376	Neutral	228836	protein_coding	ENSMUSG00000061689
ENSMUST00000000095	3293.06	-0.376379	0.204192	-1.84326	0.0652916	0.180783	Neutral	21385	protein_coding	ENSMUSG00000000093
ENSMUST00000000096	832.798	-0.492957	0.235591	-2.09243	0.0364002	0.120125	Neutral	21387	protein_coding	ENSMUSG00000000094
ENSMUST00000000109	33.5925	-0.378085	0.520436	-0.726477	0.467547	0.657835	Neutral	12805	protein_coding	ENSMUSG00000055022
ENSMUST00000000122	12.2449	1.83573	0.857692	2.14032	0.0323293	0.110153	Neutral	18053	protein_coding	ENSMUSG00000000120
ENSMUST00000000127	1.1718	-1.58932	2.84021	-0.55958	0.575766	NA	Neutral	22415	protein_coding	ENSMUSG00000000125
ENSMUST00000000128	230.112	-0.854487	0.231724	-3.68752	0.000226451	0.0025403	Neutral	216795	protein_coding	ENSMUSG00000000126
ENSMUST00000000129	290.495	0.0821464	0.230906	0.355757	0.722022	0.844066	Neutral	14158	protein_coding	ENSMUSG00000000127
ENSMUST00000000137	5501.9	0.464251	0.179616	2.58469	0.00974667	0.0461632	Neutral	66713	protein_coding	ENSMUSG00000020152
ENSMUST00000000145	2.28147	0.742913	2.04112	0.363972	0.715879	NA	Neutral	216739	protein_coding	ENSMUSG00000020333
ENSMUST00000000153	1543.55	-0.0104269	0.181444	-0.0574662	0.954174	0.977507	Neutral	14673	protein_coding	ENSMUSG00000000149
ENSMUST00000000161	17.1342	-0.227884	0.792774	-0.287451	0.773767	0.876876	Neutral	16415	protein_coding	ENSMUSG00000000157
ENSMUST00000000163	441.388	-0.523928	0.21583	-2.4275	0.0152033	0.0637371	Neutral	72058	protein_coding	ENSMUSG00000000159
ENSMUST00000000171	119.619	0.275543	0.28874	0.954294	0.339935	0.542609	Neutral	72614	protein_coding	ENSMUSG00000000167
ENSMUST00000000175	2355.66	0.430707	0.175111	2.45963	0.0139082	0.0596713	Neutral	66925	protein_coding	ENSMUSG00000000171
ENSMUST00000000186	0.420401	2.32777	4.01448	0.579843	0.562021	NA	Neutral	64654	protein_coding	ENSMUSG00000000182
ENSMUST00000000188	2968.16	-0.232902	0.16723	-1.39271	0.163708	0.338867	Neutral	12444	protein_coding	ENSMUSG00000000184
ENSMUST00000000193	321.874	3.97495	0.262344	15.1517	7.38562e-52	5.43026e-49	Up	20296	protein_coding	ENSMUSG00000035385
ENSMUST00000000194	148.23	2.06239	0.353565	5.83312	5.44009e-09	1.97389e-07	Up	20293	protein_coding	ENSMUSG00000035352
ENSMUST00000000199	75.4918	0.212078	0.341916	0.620263	0.535085	0.71109	Neutral	14299	protein_coding	ENSMUSG00000062661
ENSMUST00000000201	8.38715	0.457253	0.932994	0.490092	0.624069	0.778261	Neutral	338370	protein_coding	ENSMUSG00000000197
ENSMUST00000000206	2.04605	-0.930704	1.92265	-0.484073	0.628334	NA	Neutral	72014	protein_coding	ENSMUSG00000000202
ENSMUST00000000208	141.193	0.401273	0.306627	1.30867	0.190646	0.374265	Neutral	20558	protein_coding	ENSMUSG00000000204
ENSMUST00000000220	1.53131	0.101949	2.81114	0.0362662	0.97107	NA	Neutral	16334	protein_coding	ENSMUSG00000000215
ENSMUST00000000221	3298.39	-0.490095	0.206153	-2.37734	0.017438	0.0703806	Neutral	20278	protein_coding	ENSMUSG00000000216
ENSMUST00000000228	3.2846	0.623468	1.61179	0.386817	0.698892	0.828901	Neutral	13497	protein_coding	ENSMUSG00000000223
ENSMUST00000000253	1.22137	0.825683	2.54679	0.324205	0.745783	NA	Neutral	16870	protein_coding	ENSMUSG00000000247
ENSMUST00000000254	2.40982	4.80598	2.1489	2.23649	0.0253197	0.0921882	Neutral	70809	protein_coding	ENSMUSG00000000248
ENSMUST00000000260	526.663	-0.0312143	0.280424	-0.111311	0.91137	0.954917	Neutral	66355	protein_coding	ENSMUSG00000000253
ENSMUST00000000266	1.30224	-0.362726	2.45314	-0.147862	0.882452	NA	Neutral	26388	protein_coding	ENSMUSG00000026535
ENSMUST00000000284	1379.88	0.101843	0.257912	0.394875	0.692935	0.824938	Neutral	217069	protein_coding	ENSMUSG00000000275
ENSMUST00000000285	331.242	-0.5871	0.248979	-2.35803	0.0183723	0.0730692	Neutral	56077	protein_coding	ENSMUSG00000000276
ENSMUST00000000287	1219.55	0.797196	0.174424	4.57046	4.86664e-06	9.57846e-05	Neutral	74617	protein_coding	ENSMUSG00000000278
ENSMUST00000000291	499.49	-0.104025	0.1841	-0.565048	0.572041	0.740131	Neutral	17428	protein_coding	ENSMUSG00000000282
ENSMUST00000000299	3706.84	2.23222	0.207773	10.7436	6.35317e-27	1.26327e-24	Up	16414	protein_coding	ENSMUSG00000000290
ENSMUST00000000304	396.877	0.407714	0.259652	1.57023	0.116361	0.27033	Neutral	69692	protein_coding	ENSMUSG00000000295
ENSMUST00000000305	27.9384	-0.829847	0.601547	-1.37952	0.167734	0.344293	Neutral	21987	protein_coding	ENSMUSG00000000296
ENSMUST00000000310	61.2884	0.311231	0.405017	0.768439	0.442227	0.636225	Neutral	18618	protein_coding	ENSMUSG00000000301
ENSMUST00000000312	5362.63	-0.187534	0.195512	-0.959197	0.337459	0.540265	Neutral	12550	protein_coding	ENSMUSG00000000303
ENSMUST00000000314	52.2222	-0.252555	0.419148	-0.602544	0.546812	0.720667	Neutral	12561	protein_coding	ENSMUSG00000000305
ENSMUST00000000317	465.866	0.488325	0.22814	2.14047	0.032317	0.110127	Neutral	12716	protein_coding	ENSMUSG00000000308
ENSMUST00000000326	482.618	0.439223	0.22433	1.95794	0.0502376	0.150516	Neutral	12029	protein_coding	ENSMUSG00000000317
ENSMUST00000000327	181.544	0.789467	0.323636	2.43937	0.014713	0.0622038	Neutral	17312	protein_coding	ENSMUSG00000000318
ENSMUST00000000329	109.565	-0.0957957	0.381556	-0.251066	0.801763	0.893369	Neutral	11684	protein_coding	ENSMUSG00000000320
ENSMUST00000000335	1558.49	0.121195	0.201663	0.60098	0.547853	0.721489	Neutral	12846	protein_coding	ENSMUSG00000000326
ENSMUST00000000342	101.281	0.162575	0.352757	0.460869	0.644892	0.792769	Neutral	20292	protein_coding	ENSMUSG00000020676
ENSMUST00000000348	603.538	0.298204	0.178424	1.67132	0.0946592	0.234422	Neutral	66368	protein_coding	ENSMUSG00000000339
ENSMUST00000000349	568.724	-0.315096	0.213368	-1.47678	0.139736	0.305275	Neutral	13171	protein_coding	ENSMUSG00000000340
ENSMUST00000000356	7211.32	0.0253755	0.17511	0.144912	0.88478	0.941152	Neutral	23994	protein_coding	ENSMUSG00000000346
ENSMUST00000000365	963.369	0.454993	0.221116	2.05771	0.0396183	0.127482	Neutral	68995	protein_coding	ENSMUSG00000000355
ENSMUST00000000369	279.94	0.295558	0.32448	0.910864	0.362367	0.564267	Neutral	19700	protein_coding	ENSMUSG00000000359
ENSMUST00000000384	615.418	-0.154546	0.196579	-0.786179	0.431763	0.627175	Neutral	216131	protein_coding	ENSMUSG00000000374
ENSMUST00000000388	938.736	0.438556	0.216843	2.02246	0.043129	0.135321	Neutral	216527	protein_coding	ENSMUSG00000000378
ENSMUST00000000394	381.025	0.585195	0.204532	2.86115	0.00422109	0.024793	Neutral	21379	protein_coding	ENSMUSG00000000384
ENSMUST00000000395	2094.05	-0.299438	0.174797	-1.71306	0.0867015	0.220654	Neutral	50528	protein_coding	ENSMUSG00000000385
ENSMUST00000000402	35.0465	0.0932825	0.478943	0.194767	0.845575	0.919296	Neutral	14089	protein_coding	ENSMUSG00000000392
ENSMUST00000000412	896.967	-0.650578	0.274916	-2.36646	0.0179589	0.0718806	Neutral	54156	protein_coding	ENSMUSG00000000402
ENSMUST00000000421	1.40208	2.87016	2.65167	1.0824	0.279075	NA	Neutral	58864	protein_coding	ENSMUSG00000000411
ENSMUST00000000430	2050.27	0.0804756	0.158405	0.508037	0.611428	0.769309	Neutral	14423	protein_coding	ENSMUSG00000000420
ENSMUST00000000445	1.3471	-0.404654	2.24672	-0.180108	0.857067	NA	Neutral	17877	protein_coding	ENSMUSG00000000435
ENSMUST00000000449	2276.86	0.296544	0.172795	1.71616	0.0861327	0.219691	Neutral	67027	protein_coding	ENSMUSG00000000439
ENSMUST00000000450	197.356	0.46969	0.34792	1.34999	0.177018	0.356576	Neutral	19016	protein_coding	ENSMUSG00000000440
ENSMUST00000000451	2110.89	0.309096	0.173863	1.77781	0.0754346	0.200194	Neutral	110157	protein_coding	ENSMUSG00000000441
ENSMUST00000000466	4158.54	0.992462	0.246494	4.02632	5.66566e-05	0.000810393	Neutral	11520	protein_coding	ENSMUSG00000028494
ENSMUST00000000476	2569.3	-0.473729	0.231216	-2.04886	0.0404759	0.129443	Neutral	18595	protein_coding	ENSMUSG00000029231
ENSMUST00000000500	2189.33	-0.701098	0.185348	-3.78261	0.000155191	0.0018727	Neutral	18591	protein_coding	ENSMUSG00000000489
ENSMUST00000000505	855.746	0.577825	0.190944	3.02615	0.00247692	0.0165443	Neutral	17220	protein_coding	ENSMUSG00000029730
ENSMUST00000000514	150.494	0.462485	0.285682	1.61888	0.105473	0.252743	Neutral	20725	protein_coding	ENSMUSG00000026315
ENSMUST00000000542	6320.57	-0.243045	0.23181	-1.04847	0.294423	0.496483	Neutral	11482	protein_coding	ENSMUSG00000000530
ENSMUST00000000543	507.313	-0.0696153	0.186316	-0.373641	0.708671	0.835388	Neutral	56149	protein_coding	ENSMUSG00000000531
ENSMUST00000000544	706.704	0.00777723	0.235812	0.0329807	0.97369	0.986968	Neutral	11479	protein_coding	ENSMUSG00000000532
ENSMUST00000000573	47.3018	0.569421	0.473996	1.20132	0.229627	0.422847	Neutral	12659	protein_coding	ENSMUSG00000074340
ENSMUST00000000574	33.3562	1.32787	0.538661	2.46513	0.0136962	0.0590286	Neutral	11542|69296	protein_coding	ENSMUSG00000000562
ENSMUST00000000579	11.6377	-0.251912	0.88714	-0.283959	0.776442	0.878304	Neutral	20682	protein_coding	ENSMUSG00000000567
ENSMUST00000000590	2829.51	-0.732047	0.172448	-4.24504	2.18554e-05	0.00035996	Neutral	19684	protein_coding	ENSMUSG00000032050
ENSMUST00000000594	1529.37	0.193376	0.22573	0.856671	0.391627	0.591616	Neutral	57316	protein_coding	ENSMUSG00000000581
ENSMUST00000000608	4203.13	1.26268	0.217293	5.81094	6.21221e-09	2.23439e-07	Neutral	14667	protein_coding	ENSMUSG00000000594
ENSMUST00000000619	1489.5	-0.244036	0.183995	-1.32632	0.184734	0.366474	Neutral	12727	protein_coding	ENSMUSG00000000605
ENSMUST00000000631	2.25088	1.04596	1.8941	0.552219	0.580799	NA	Neutral	108072	protein_coding	ENSMUSG00000000617
ENSMUST00000000632	11.6765	-2.35321	0.889508	-2.64552	0.00815646	0.0405133	Down	30944	protein_coding	ENSMUSG00000044807
ENSMUST00000000641	434.275	-0.223309	0.25756	-0.867015	0.385934	0.586472	Neutral	20355	protein_coding	ENSMUSG00000000627
ENSMUST00000000642	416.932	1.12444	0.290546	3.8701	0.000108791	0.00139704	Neutral	15277	protein_coding	ENSMUSG00000000628
ENSMUST00000000645	1853.32	-0.124262	0.174084	-0.713803	0.475349	0.663782	Neutral	360013	protein_coding	ENSMUSG00000000631
ENSMUST00000000646	0.180155	-0.791785	4.08047	-0.194042	0.846143	NA	Neutral	20370	protein_coding	ENSMUSG00000000632
ENSMUST00000000674	217.783	-0.0548522	0.251664	-0.217958	0.827462	0.908286	Neutral	64213	protein_coding	ENSMUSG00000029534
ENSMUST00000000687	153.267	0.662376	0.309719	2.13864	0.0324651	0.110493	Neutral	107766	protein_coding	ENSMUSG00000000673
ENSMUST00000000696	5521.2	2.36104	0.222965	10.5893	3.34155e-26	6.37699e-24	Up	23833	protein_coding	ENSMUSG00000000682
ENSMUST00000000704	147.795	-0.19449	0.293556	-0.662532	0.50763	0.689783	Neutral	15414	protein_coding	ENSMUSG00000000690
ENSMUST00000000707	799.749	0.708175	0.190464	3.71815	0.00020069	0.00230028	Neutral	16950	protein_coding	ENSMUSG00000000693
ENSMUST00000000724	1710.36	0.0274466	0.17145	0.160085	0.872814	0.934465	Neutral	18519	protein_coding	ENSMUSG00000000708
ENSMUST00000000727	2071.62	-0.397932	0.157325	-2.52936	0.011427	0.0517078	Neutral	19344	protein_coding	ENSMUSG00000000711
ENSMUST00000000746	31.7687	1.80366	0.568776	3.17114	0.00151844	0.0112769	Neutral	54427	protein_coding	ENSMUSG00000000730
ENSMUST00000000755	192.021	0.23237	0.283109	0.82078	0.411772	0.610182	Neutral	57429	protein_coding	ENSMUSG00000000739
ENSMUST00000000756	27379.3	0.623698	0.179923	3.46646	0.000527357	0.00494056	Neutral	270106	protein_coding	ENSMUSG00000000740
ENSMUST00000000759	1840.08	0.183392	0.16912	1.08439	0.278192	0.478773	Neutral	234852	protein_coding	ENSMUSG00000000743
ENSMUST00000000767	1254.36	0.174178	0.182002	0.957011	0.338562	0.541365	Neutral	68275	protein_coding	ENSMUSG00000000751
ENSMUST00000000769	505.205	-0.0655642	0.27883	-0.23514	0.8141	0.900539	Neutral	20317	protein_coding	ENSMUSG00000000753
ENSMUST00000000776	809.037	-0.0682609	0.182786	-0.373447	0.708816	0.83545	Neutral	259279	protein_coding	ENSMUSG00000000759
ENSMUST00000000793	292.382	0.0556161	0.242104	0.22972	0.818309	0.90291	Neutral	67065	protein_coding	ENSMUSG00000000776
ENSMUST00000000804	4852.69	-0.313651	0.191748	-1.63574	0.101894	0.246645	Neutral	13205	protein_coding	ENSMUSG00000000787
ENSMUST00000000808	118.19	3.17319	0.414956	7.64705	2.05648e-14	1.57046e-12	Up	16161	protein_coding	ENSMUSG00000000791
ENSMUST00000000809	8.2294	-0.668444	1.09627	-0.609742	0.542033	0.716668	Neutral	114479	protein_coding	ENSMUSG00000000792
ENSMUST00000000811	19.7981	0.0326431	0.63571	0.051349	0.959047	0.979949	Neutral	140493	protein_coding	ENSMUSG00000000794
ENSMUST00000000821	270.716	-0.781735	0.265045	-2.94944	0.0031835	0.020011	Neutral	237898	protein_coding	ENSMUSG00000000804
ENSMUST00000000828	465.141	-0.914872	0.273459	-3.34555	0.000821197	0.00700748	Neutral	232223	protein_coding	ENSMUSG00000000811
ENSMUST00000000834	62.1932	2.52474	0.444142	5.68454	1.31169e-08	4.45275e-07	Up	14103	protein_coding	ENSMUSG00000000817
ENSMUST00000000844	1998.35	-0.0301503	0.17029	-0.177052	0.859467	0.927193	Neutral	66314	protein_coding	ENSMUSG00000000827
ENSMUST00000000881	38.5916	0.847889	0.559684	1.51494	0.129787	0.290853	Neutral	14025	protein_coding	ENSMUSG00000000861
ENSMUST00000000889	3.03813	1.98065	1.67344	1.18358	0.23658	0.431029	Neutral	16189	protein_coding	ENSMUSG00000000869
ENSMUST00000000894	383.437	0.494162	0.272437	1.81386	0.0696992	0.189463	Neutral	13555	protein_coding	ENSMUSG00000027490
ENSMUST00000000895	40.0225	0.504514	0.488047	1.03374	0.301257	0.503477	Neutral	56846	protein_coding	ENSMUSG00000027489
ENSMUST00000000896	691.868	-0.225819	0.218305	-1.03442	0.300941	0.50317	Neutral	59038	protein_coding	ENSMUSG00000000876
ENSMUST00000000901	563.645	-0.506017	0.209169	-2.41918	0.0155553	0.0648232	Neutral	53310	protein_coding	ENSMUSG00000000881
ENSMUST00000000904	82.8053	0.470387	0.348296	1.35054	0.176843	0.356382	Neutral	13972	protein_coding	ENSMUSG00000000884
ENSMUST00000000910	0.580145	-2.59715	3.97737	-0.652982	0.513768	NA	Neutral	13166	protein_coding	ENSMUSG00000000889
ENSMUST00000000924	825.267	-0.273266	0.194508	-1.40491	0.160049	0.334041	Neutral	17385	protein_coding	ENSMUSG00000000901
ENSMUST00000000925	1436.23	0.345703	0.184997	1.86869	0.0616661	0.17362	Neutral	20587	protein_coding	ENSMUSG00000000902
ENSMUST00000000926	317.422	0.347013	0.271026	1.28037	0.200416	0.386453	Neutral	22364	protein_coding	ENSMUSG00000000903
ENSMUST00000000939	2118.17	0.173261	0.182475	0.949509	0.342362	0.544975	Neutral	29816	protein_coding	ENSMUSG00000000915
ENSMUST00000000940	543.124	0.401333	0.234044	1.71478	0.0863863	0.220143	Neutral	100609	protein_coding	ENSMUSG00000000916
ENSMUST00000000958	118.808	0.425613	0.341794	1.24523	0.213046	0.402511	Neutral	72960	protein_coding	ENSMUSG00000000934
ENSMUST00000000964	38.6951	-0.477053	0.496346	-0.961131	0.336486	0.539446	Neutral	15394	protein_coding	ENSMUSG00000029844
ENSMUST00000000984	528.122	0.381111	0.185217	2.05765	0.0396241	0.127488	Neutral	20540	protein_coding	ENSMUSG00000000958
ENSMUST00000000985	1039.2	0.338314	0.188277	1.79689	0.072353	0.194553	Neutral	69089	protein_coding	ENSMUSG00000000959
ENSMUST00000001002	264.272	0.18935	0.227704	0.831563	0.405656	0.604481	Neutral	217026	protein_coding	ENSMUSG00000000976
ENSMUST00000001008	157.547	2.53823	0.434839	5.83716	5.30972e-09	1.92807e-07	Up	20302	protein_coding	ENSMUSG00000000982
ENSMUST00000001009	8.32793	1.86376	1.10227	1.69085	0.0908659	0.227777	Neutral	14038	protein_coding	ENSMUSG00000000983
ENSMUST00000001027	421.895	-0.347688	0.257436	-1.35058	0.17683	0.356382	Neutral	11761	protein_coding	ENSMUSG00000063558
ENSMUST00000001036	705.3	0.567238	0.187261	3.02912	0.00245266	0.0164215	Neutral	54721	protein_coding	ENSMUSG00000032175
ENSMUST00000001040	38.9789	-0.210176	0.542991	-0.387071	0.698704	0.828799	Neutral	78369	protein_coding	ENSMUSG00000001014
ENSMUST00000001042	1456.98	0.362673	0.177706	2.04086	0.0412644	0.131278	Neutral	67781	protein_coding	ENSMUSG00000001016
ENSMUST00000001043	3024.81	0.194856	0.153369	1.27051	0.203904	0.390883	Neutral	66511	protein_coding	ENSMUSG00000001017
ENSMUST00000001046	3026.94	2.00172	0.543628	3.68215	0.000231278	0.00258131	Up	20198	protein_coding	ENSMUSG00000001020
ENSMUST00000001047	20.7379	0.925925	0.670401	1.38115	0.167233	0.343621	Neutral	20197	protein_coding	ENSMUSG00000001021
ENSMUST00000001049	0.894671	1.0953	3.10212	0.35308	0.724029	NA	Neutral	20199	protein_coding	ENSMUSG00000001023
ENSMUST00000001051	14537.7	0.415109	0.231741	1.79126	0.0732512	0.196239	Neutral	20200	protein_coding	ENSMUSG00000001025
ENSMUST00000001055	3782.47	-0.0511078	0.159465	-0.320495	0.748593	0.861484	Neutral	15896	protein_coding	ENSMUSG00000001029
ENSMUST00000001059	584.72	0.0582534	0.20286	0.287161	0.773989	0.876984	Neutral	78943	protein_coding	ENSMUSG00000020715
ENSMUST00000001063	2154.97	-0.551288	0.172114	-3.20305	0.00135982	0.0103828	Neutral	13855	protein_coding	ENSMUSG00000001036
ENSMUST00000001079	996.079	-0.0113894	0.171738	-0.0663182	0.947125	0.973619	Neutral	99683	protein_coding	ENSMUSG00000001052
ENSMUST00000001080	630.899	-0.155096	0.224897	-0.689631	0.490427	0.676099	Neutral	212706	protein_coding	ENSMUSG00000001053
ENSMUST00000001081	548.033	0.102975	0.203366	0.506353	0.612609	0.769964	Neutral	66089	protein_coding	ENSMUSG00000001054
ENSMUST00000001083	1152.09	0.814482	0.223905	3.63762	0.000275172	0.00295742	Neutral	52530	protein_coding	ENSMUSG00000001056
ENSMUST00000001092	682.242	0.419857	0.184864	2.27117	0.0231367	0.0862561	Neutral	57247	protein_coding	ENSMUSG00000001065
ENSMUST00000001108	3806.35	-0.202178	0.160784	-1.25745	0.208591	0.396922	Neutral	11518	protein_coding	ENSMUSG00000029106
ENSMUST00000001109	754.51	0.591859	0.173413	3.413	0.000642521	0.00575949	Neutral	68294	protein_coding	ENSMUSG00000001082
ENSMUST00000001112	81.332	-0.0133655	0.36119	-0.037004	0.970482	0.985355	Neutral	14772	protein_coding	ENSMUSG00000052783
ENSMUST00000001115	913.609	0.437506	0.194716	2.24689	0.0246471	0.0904054	Neutral	26385	protein_coding	ENSMUSG00000074886
ENSMUST00000001116	935.213	-0.271407	0.194282	-1.39697	0.162422	0.337227	Neutral	269593	protein_coding	ENSMUSG00000001089
ENSMUST00000001122	10.0763	-0.81834	0.849632	-0.96317	0.335462	0.538578	Neutral	20500	protein_coding	ENSMUSG00000001095
ENSMUST00000001125	1066.3	-0.970952	0.210594	-4.61053	4.01637e-06	8.08448e-05	Neutral	330171	protein_coding	ENSMUSG00000001098
ENSMUST00000001126	103.865	-0.376876	0.379181	-0.99392	0.320262	0.52326	Neutral	52466	protein_coding	ENSMUSG00000020829
ENSMUST00000001127	1009.93	0.000181224	0.203454	0.000890736	0.999289	0.999648	Neutral	67811	protein_coding	ENSMUSG00000001100
ENSMUST00000001130	0.284553	-1.5796	4.04833	-0.390185	0.6964	NA	Neutral	18292	protein_coding	ENSMUSG00000001103
ENSMUST00000001147	4141.83	-0.513369	0.178889	-2.86977	0.00410772	0.024273	Neutral	12833	protein_coding	ENSMUSG00000001119
ENSMUST00000001148	306.693	-0.281877	0.232839	-1.21061	0.226047	0.418592	Neutral	59093	protein_coding	ENSMUSG00000001120
ENSMUST00000001155	1408.96	0.332905	0.176156	1.88984	0.0587799	0.167889	Neutral	11836	protein_coding	ENSMUSG00000001127
ENSMUST00000001156	883.993	1.32132	0.249024	5.30599	1.12062e-07	3.19663e-06	Neutral	18636	protein_coding	ENSMUSG00000001128
ENSMUST00000001162	444.471	0.589826	0.194369	3.03457	0.00240879	0.0161998	Neutral	22294	protein_coding	ENSMUSG00000001134
ENSMUST00000001166	305.664	-0.643544	0.243097	-2.64727	0.00811446	0.0403561	Neutral	94218	protein_coding	ENSMUSG00000001138
ENSMUST00000001171	570.057	0.336373	0.233317	1.4417	0.149388	0.319257	Neutral	214895	protein_coding	ENSMUSG00000001143
ENSMUST00000001172	225.03	0.163627	0.239593	0.682939	0.494645	0.679258	Neutral	109346	protein_coding	ENSMUSG00000079610
ENSMUST00000001179	1073	-0.367574	0.195288	-1.88221	0.059807	0.169902	Neutral	18541	protein_coding	ENSMUSG00000001151
ENSMUST00000001181	2803.67	-0.361187	0.191143	-1.88962	0.058809	0.167953	Neutral	12834	protein_coding	ENSMUSG00000020241
ENSMUST00000001183	2.47427	1.02834	1.91949	0.535733	0.592143	0.755221	Neutral	14317	protein_coding	ENSMUSG00000001155
ENSMUST00000001184	760.487	0.431875	0.187031	2.30911	0.0209375	0.0802238	Neutral	17119	protein_coding	ENSMUSG00000001156
ENSMUST00000001185	430.776	0.142141	0.23655	0.60089	0.547913	0.721489	Neutral	23885	protein_coding	ENSMUSG00000001157
ENSMUST00000001186	1524.17	0.19641	0.240035	0.818257	0.41321	0.61132	Neutral	66618	protein_coding	ENSMUSG00000001158
ENSMUST00000001187	5609.96	0.277945	0.175832	1.58074	0.113937	0.266455	Neutral	11746	protein_coding	ENSMUSG00000029994
ENSMUST00000001202	459.568	-0.284761	0.203935	-1.39633	0.162615	0.337413	Neutral	320634	protein_coding	ENSMUSG00000001173
ENSMUST00000001204	19848.3	0.271526	0.160934	1.68718	0.091568	0.22906	Neutral	12313|12314	protein_coding	ENSMUSG00000001175
ENSMUST00000001226	699.497	1.34761	0.224929	5.99128	2.08192e-09	8.10966e-08	Neutral	20401	protein_coding	ENSMUSG00000022436
ENSMUST00000001240	2252.96	-0.0597538	0.173776	-0.343854	0.730956	0.850016	Neutral	28169	protein_coding	ENSMUSG00000001211
ENSMUST00000001242	1370.6	0.0959078	0.183281	0.523283	0.600778	0.761709	Neutral	28295	protein_coding	ENSMUSG00000053329
ENSMUST00000001247	94.1816	0.13186	0.357009	0.369346	0.71187	0.837381	Neutral	56874	protein_coding	ENSMUSG00000029130
ENSMUST00000001253	310.708	3.26046	0.360796	9.03686	1.61243e-19	1.97845e-17	Up	23985	protein_coding	ENSMUSG00000020651
ENSMUST00000001254	16.6483	0.00919368	0.74851	0.0122826	0.9902	0.99529	Neutral	13487	protein_coding	ENSMUSG00000001225
ENSMUST00000001256	220.187	0.710107	0.237301	2.99243	0.00276769	0.0180046	Neutral	20359	protein_coding	ENSMUSG00000001227
ENSMUST00000001258	232.495	1.5769	0.243184	6.48439	8.90898e-11	4.31558e-09	Neutral	18140	protein_coding	ENSMUSG00000001228
ENSMUST00000001279	1536.73	0.219122	0.237071	0.92429	0.355336	0.557624	Neutral	54135	protein_coding	ENSMUSG00000001247
ENSMUST00000001280	1496.1	1.05444	0.162636	6.48342	8.96649e-11	4.34122e-09	Neutral	52857	protein_coding	ENSMUSG00000001248
ENSMUST00000001284	935.051	0.541375	0.206532	2.62126	0.00876045	0.042676	Neutral	22278	protein_coding	ENSMUSG00000026641
ENSMUST00000001304	2204.09	0.950087	0.185986	5.10838	3.24925e-07	8.45259e-06	Neutral	12709	protein_coding	ENSMUSG00000001270
ENSMUST00000001319	2067.36	-0.728343	0.226501	-3.21562	0.00130162	0.0100419	Neutral	13642	protein_coding	ENSMUSG00000001300
ENSMUST00000001326	1207.25	-0.318505	0.185218	-1.71962	0.0855008	0.218526	Neutral	20683	protein_coding	ENSMUSG00000001280
ENSMUST00000001327	1515.81	2.29069	0.184487	12.4166	2.1249e-35	6.50131e-33	Up	16421	protein_coding	ENSMUSG00000001281
ENSMUST00000001331	768.518	0.424727	0.198881	2.13558	0.0327137	0.111057	Neutral	60315	protein_coding	ENSMUSG00000001285
ENSMUST00000001335	8005.92	0.665802	0.182489	3.64845	0.000263829	0.00286669	Neutral	56612	protein_coding	ENSMUSG00000001289
ENSMUST00000001339	214.903	0.046532	0.270351	0.172117	0.863346	0.929328	Neutral	67223	protein_coding	ENSMUSG00000001305
ENSMUST00000001347	303.934	0.0067569	0.308001	0.0219379	0.982497	0.991495	Neutral	11858	protein_coding	ENSMUSG00000001313
ENSMUST00000001384	503.669	-0.806088	0.301013	-2.67792	0.0074081	0.0377012	Neutral	12797	protein_coding	ENSMUSG00000001349
ENSMUST00000001402	862.776	-0.286732	0.173087	-1.65658	0.0976051	0.239461	Neutral	71538	protein_coding	ENSMUSG00000001366
ENSMUST00000001412	557.854	0.0679268	0.202748	0.33503	0.737602	0.854515	Neutral	73288	protein_coding	ENSMUSG00000001376
ENSMUST00000001415	450.998	0.166449	0.223265	0.745524	0.455955	0.64796	Neutral	225372	protein_coding	ENSMUSG00000117679
ENSMUST00000001416	1041.72	0.241385	0.186419	1.29485	0.195372	0.380167	Neutral	15115	protein_coding	ENSMUSG00000001380
ENSMUST00000001419	2156.36	0.204475	0.207971	0.983191	0.325514	0.528746	Neutral	66492	protein_coding	ENSMUSG00000001383
ENSMUST00000001439	236.471	1.7789	0.260272	6.83476	8.21402e-12	4.55067e-10	Neutral	68612	protein_coding	ENSMUSG00000001403
ENSMUST00000001451	1252.13	0.222831	0.16704	1.334	0.182203	0.363292	Neutral	229512	protein_coding	ENSMUSG00000001415
ENSMUST00000001452	2401.96	0.585357	0.166674	3.51199	0.000444765	0.00431821	Neutral	12462	protein_coding	ENSMUSG00000001416
ENSMUST00000001454	1784.12	0.610974	0.185823	3.28794	0.00100925	0.00822163	Neutral	56700	protein_coding	ENSMUSG00000001418
ENSMUST00000001455	1478.26	0.0778936	0.185711	0.419434	0.674899	0.812853	Neutral	17261	protein_coding	ENSMUSG00000001419
ENSMUST00000001456	219.035	-0.0765421	0.241325	-0.317174	0.751112	0.863067	Neutral	71913	protein_coding	ENSMUSG00000001420
ENSMUST00000001460	1923.23	0.177916	0.204035	0.871989	0.383215	0.583893	Neutral	56463	protein_coding	ENSMUSG00000001424
ENSMUST00000001479	2433.13	0.0141405	0.168347	0.0839959	0.93306	0.966567	Neutral	16211	protein_coding	ENSMUSG00000001440
ENSMUST00000001480	1119.44	0.0974491	0.160596	0.606795	0.543987	0.71836	Neutral	19155	protein_coding	ENSMUSG00000001441
ENSMUST00000001484	181.847	2.50687	0.298493	8.39841	4.52581e-17	4.54243e-15	Up	57765	protein_coding	ENSMUSG00000001444
ENSMUST00000001485	871.516	0.384048	0.208271	1.84398	0.0651864	0.180586	Neutral	107732	protein_coding	ENSMUSG00000001445
ENSMUST00000001497	81.3655	1.46003	0.394078	3.70491	0.000211464	0.00240632	Neutral	12684	protein_coding	ENSMUSG00000022219
ENSMUST00000001507	1356.8	0.366998	0.577729	0.635243	0.52527	0.703408	Neutral	13121	protein_coding	ENSMUSG00000001467
ENSMUST00000001513	649.147	0.998627	0.228408	4.37213	1.23043e-05	0.000217891	Neutral	67951	protein_coding	ENSMUSG00000001473
ENSMUST00000001520	727.743	0.46671	0.181704	2.56851	0.0102136	0.0477514	Neutral	114896	protein_coding	ENSMUSG00000031967
ENSMUST00000001522	590.175	0.287821	0.210412	1.36789	0.171345	0.348949	Neutral	23854	protein_coding	ENSMUSG00000001482
ENSMUST00000001534	1.62111	-1.23699	2.11315	-0.585377	0.558294	NA	Neutral	74499	protein_coding	ENSMUSG00000001494
ENSMUST00000001536	3796.82	-0.253548	0.177891	-1.42529	0.154072	0.326007	Neutral	21869	protein_coding	ENSMUSG00000001496
ENSMUST00000001538	4.0312	-1.07719	1.50714	-0.714728	0.474777	0.663316	Neutral	18511	protein_coding	ENSMUSG00000001497
ENSMUST00000001544	2348.06	0.347206	0.163004	2.13004	0.033168	0.112109	Neutral	67776	protein_coding	ENSMUSG00000023186
ENSMUST00000001547	3338.71	-0.281072	0.191594	-1.46702	0.142371	0.309139	Neutral	12842	protein_coding	ENSMUSG00000001506
ENSMUST00000001548	4399.78	-0.109865	0.164928	-0.666138	0.505323	0.688026	Neutral	16400	protein_coding	ENSMUSG00000001507
ENSMUST00000001559	340.885	-0.00434386	0.214057	-0.020293	0.98381	0.992199	Neutral	101142	protein_coding	ENSMUSG00000001518
ENSMUST00000001561	8.49951	0.435295	0.965672	0.450769	0.652156	0.797475	Neutral	60345	protein_coding	ENSMUSG00000001520
ENSMUST00000001562	386.575	-0.122933	0.210534	-0.583911	0.55928	0.7305	Neutral	22158	protein_coding	ENSMUSG00000001521
ENSMUST00000001565	356.404	0.26733	0.230977	1.15739	0.247113	0.443419	Neutral	14885	protein_coding	ENSMUSG00000001524
ENSMUST00000001566	6291.29	0.968662	0.1797	5.39044	7.02852e-08	2.09633e-06	Neutral	22154	protein_coding	ENSMUSG00000001525
ENSMUST00000001569	2563.38	0.379127	0.179213	2.11551	0.0343861	0.115135	Neutral	14251	protein_coding	ENSMUSG00000059714
ENSMUST00000001583	543.812	0.382059	0.260127	1.46874	0.141903	0.308492	Neutral	192657	protein_coding	ENSMUSG00000001542
ENSMUST00000001592	6488.92	-0.29708	0.199926	-1.48595	0.137293	0.301767	Neutral	16480	protein_coding	ENSMUSG00000001552
ENSMUST00000001595	594.076	0.0151	0.200504	0.0753104	0.939968	0.969962	Neutral	14230	protein_coding	ENSMUSG00000001555
ENSMUST00000001599	6.62797	-0.788642	1.09635	-0.719335	0.471934	0.661185	Neutral	66720	protein_coding	ENSMUSG00000001558
ENSMUST00000001611	549.411	-0.19671	0.199677	-0.985145	0.324553	0.527682	Neutral	433864	protein_coding	ENSMUSG00000001569
ENSMUST00000001619	130.057	-0.347156	0.288804	-1.20205	0.229345	0.422459	Neutral	67458	protein_coding	ENSMUSG00000001576
ENSMUST00000001620	1040.9	0.0762369	0.18265	0.417394	0.67639	0.813863	Neutral	14359	protein_coding	ENSMUSG00000027680
ENSMUST00000001626	361.364	-0.10549	0.21247	-0.496495	0.619546	0.775225	Neutral	83813	protein_coding	ENSMUSG00000001583
ENSMUST00000001631	732.478	1.82857	0.220002	8.31159	9.44317e-17	9.30341e-15	Neutral	216859	protein_coding	ENSMUSG00000001588
ENSMUST00000001652	105.068	0.0691407	0.352362	0.196221	0.844437	0.918646	Neutral	12062	protein_coding	ENSMUSG00000021070
ENSMUST00000001667	0.284553	-1.5796	4.04833	-0.390185	0.6964	NA	Neutral	12994	protein_coding	ENSMUSG00000001622
ENSMUST00000001672	2219.67	0.456397	0.192736	2.36799	0.0178849	0.0716629	Neutral	15982	protein_coding	ENSMUSG00000001627
ENSMUST00000001675	527.45	0.197676	0.189611	1.04254	0.297163	0.499264	Neutral	232533	protein_coding	ENSMUSG00000001630
ENSMUST00000001709	17.113	0.698728	0.863096	0.80956	0.418193	0.615629	Neutral	15424	protein_coding	ENSMUSG00000022485
ENSMUST00000001711	0.400764	2.20282	4.02406	0.547414	0.584095	NA	Neutral	15425	protein_coding	ENSMUSG00000001661
ENSMUST00000001712	1063.37	0.236093	0.184683	1.27836	0.201121	0.387403	Neutral	104248	protein_coding	ENSMUSG00000020196
ENSMUST00000001713	2713.26	0.161475	0.220592	0.732005	0.464166	0.654935	Neutral	14871	protein_coding	ENSMUSG00000001663
ENSMUST00000001715	919.378	-0.195917	0.231874	-0.844927	0.398151	0.597826	Neutral	103140	protein_coding	ENSMUSG00000001665
ENSMUST00000001716	832.047	0.338648	0.190774	1.77513	0.0758764	0.201069	Neutral	13202	protein_coding	ENSMUSG00000001666
ENSMUST00000001720	34.3975	-0.930419	0.590057	-1.57683	0.114835	0.2679	Neutral	234724	protein_coding	ENSMUSG00000001670
ENSMUST00000001722	125.432	0.165415	0.321572	0.514395	0.606976	0.766066	Neutral	73608	protein_coding	ENSMUSG00000001672
ENSMUST00000001724	611.136	0.211127	0.191511	1.10242	0.270277	0.470176	Neutral	66942	protein_coding	ENSMUSG00000001674
ENSMUST00000001757	361.624	0.706074	0.264613	2.66833	0.0076229	0.0385276	Neutral	66143	protein_coding	ENSMUSG00000001707
ENSMUST00000001780	2998.66	0.168918	0.168979	0.999637	0.317486	0.520647	Neutral	11651	protein_coding	ENSMUSG00000001729
ENSMUST00000001790	717.135	-0.0868571	0.223408	-0.388782	0.697437	0.827909	Neutral	60363	protein_coding	ENSMUSG00000001739
ENSMUST00000001792	691.478	0.545366	0.21381	2.5507	0.0107506	0.0494932	Neutral	16170	protein_coding	ENSMUSG00000001741
ENSMUST00000001801	3687.96	1.88676	0.158512	11.903	1.14217e-32	3.01758e-30	Neutral	27060	protein_coding	ENSMUSG00000001750
ENSMUST00000001802	916.286	1.18924	0.182984	6.49913	8.07853e-11	3.95165e-09	Neutral	27419	protein_coding	ENSMUSG00000001751
ENSMUST00000001806	821.073	0.297404	0.198733	1.4965	0.134523	0.297847	Neutral	71743	protein_coding	ENSMUSG00000001755
ENSMUST00000001809	5732.98	0.17167	0.150498	1.14068	0.254001	0.451392	Neutral	18458	protein_coding	ENSMUSG00000022283
ENSMUST00000001812	606.527	-0.669409	0.214574	-3.11971	0.00181031	0.0129528	Neutral	319757	protein_coding	ENSMUSG00000001761
ENSMUST00000001818	788.2	0.166601	0.201626	0.826289	0.40864	0.607382	Neutral	66877	protein_coding	ENSMUSG00000001767
ENSMUST00000001824	6.6406	0.672175	1.22434	0.549011	0.582998	0.748542	Neutral	53320	protein_coding	ENSMUSG00000001773
ENSMUST00000001825	1344.63	0.672892	0.178578	3.76805	0.000164526	0.00196534	Neutral	66917	protein_coding	ENSMUSG00000001774
ENSMUST00000001826	102.974	-0.521856	0.303872	-1.71736	0.0859139	0.219316	Neutral	72560	protein_coding	ENSMUSG00000043943
ENSMUST00000001834	3358.01	0.500722	0.221456	2.26104	0.0237567	0.0879626	Neutral	28088	protein_coding	ENSMUSG00000001783
ENSMUST00000001836	415.364	0.0153579	0.196307	0.0782344	0.937642	0.968753	Neutral	103136	protein_coding	ENSMUSG00000001785
ENSMUST00000001837	467.339	0.52653	0.215723	2.44078	0.0146558	0.0620312	Neutral	69754	protein_coding	ENSMUSG00000001786
ENSMUST00000001845	8223.56	0.450837	0.171677	2.62607	0.00863773	0.0422509	Neutral	12336	protein_coding	ENSMUSG00000001794
ENSMUST00000001854	483.334	-0.586279	0.261758	-2.23978	0.0251055	0.0915979	Neutral	53896	protein_coding	ENSMUSG00000030495
ENSMUST00000001884	367.723	-0.200428	0.211849	-0.946089	0.344103	0.546686	Neutral	20480	protein_coding	ENSMUSG00000001829
ENSMUST00000001900	624.169	0.401744	0.179054	2.2437	0.0248519	0.0908964	Neutral	72881	protein_coding	ENSMUSG00000001844
ENSMUST00000001920	99.8487	-0.506645	0.363626	-1.39331	0.163525	0.338644	Neutral	108897	protein_coding	ENSMUSG00000001864
ENSMUST00000001921	208.144	-0.405624	0.442701	-0.91625	0.359536	0.561627	Neutral	12873	protein_coding	ENSMUSG00000001865
ENSMUST00000001927	1397.66	-0.3522	0.191836	-1.83595	0.0663655	0.182923	Neutral	268977	protein_coding	ENSMUSG00000001870
ENSMUST00000001950	1624.63	-0.146773	0.172403	-0.851336	0.394582	0.594459	Neutral	54473	protein_coding	ENSMUSG00000025139
ENSMUST00000001963	8922.72	-0.310974	0.188098	-1.65326	0.0982788	0.240634	Neutral	11421	protein_coding	ENSMUSG00000020681
ENSMUST00000001964	5175.13	-0.219187	0.240234	-0.912387	0.361565	0.563488	Neutral	11421	protein_coding	ENSMUSG00000020681
ENSMUST00000001965	3.36112	-0.583184	1.74945	-0.333353	0.738868	0.855291	Neutral	192775	protein_coding	ENSMUSG00000001901
ENSMUST00000001974	772.032	0.495363	0.175518	2.82229	0.00476816	0.0271685	Neutral	212528	protein_coding	ENSMUSG00000001909
ENSMUST00000001975	942.103	0.218719	0.201643	1.08468	0.278062	0.47862	Neutral	66830	protein_coding	ENSMUSG00000001910
ENSMUST00000001984	0.400764	2.20282	4.02406	0.547414	0.584095	NA	Neutral	26368	protein_coding	ENSMUSG00000007209
ENSMUST00000001989	3288.52	0.271489	0.167755	1.61836	0.105585	0.252901	Neutral	22201	protein_coding	ENSMUSG00000001924
ENSMUST00000002007	304.787	-0.0859628	0.238226	-0.360846	0.718215	0.841507	Neutral	22619	protein_coding	ENSMUSG00000001942
ENSMUST00000002008	412.931	-0.105779	0.232112	-0.455723	0.64859	0.795068	Neutral	57276	protein_coding	ENSMUSG00000001943
ENSMUST00000002011	4435.56	-0.159094	0.152799	-1.04119	0.297785	0.499921	Neutral	69524	protein_coding	ENSMUSG00000001946
ENSMUST00000002013	297.093	0.0196838	0.232068	0.0848193	0.932405	0.966303	Neutral	20686	protein_coding	ENSMUSG00000001948
ENSMUST00000002029	932.848	0.290553	0.187458	1.54996	0.12115	0.277532	Neutral	13726	protein_coding	ENSMUSG00000001964
ENSMUST00000002043	2250.25	-0.214696	0.166027	-1.29314	0.195964	0.381004	Neutral	67163	protein_coding	ENSMUSG00000078622
ENSMUST00000002044	626.711	-0.469058	0.257154	-1.82404	0.0681464	0.186422	Neutral	26406	protein_coding	ENSMUSG00000020700
ENSMUST00000002048	109.844	0.0218686	0.287358	0.0761022	0.939338	0.969618	Neutral	70207	protein_coding	ENSMUSG00000001983
ENSMUST00000002053	5.60052	-0.756661	1.28846	-0.587258	0.557031	0.728719	Neutral	18142	protein_coding	ENSMUSG00000001988
ENSMUST00000002063	103.857	-0.834442	0.358691	-2.32635	0.0199997	0.0775705	Neutral	108011	protein_coding	ENSMUSG00000001998
ENSMUST00000002064	687.068	0.562997	0.227741	2.47209	0.0134326	0.0581646	Neutral	109778	protein_coding	ENSMUSG00000001999
ENSMUST00000002073	1361.98	0.476952	0.191718	2.48778	0.0128542	0.0563315	Neutral	16997	protein_coding	ENSMUSG00000002020
ENSMUST00000002079	16.617	0.0169516	0.819883	0.0206757	0.983504	0.992039	Neutral	140571	protein_coding	ENSMUSG00000031385
ENSMUST00000002080	86.0649	-0.420199	0.352588	-1.19176	0.233357	0.427199	Neutral	245469	protein_coding	ENSMUSG00000002006
ENSMUST00000002081	90.9213	0.588944	0.368883	1.59656	0.110364	0.260592	Neutral	56504	protein_coding	ENSMUSG00000002007
ENSMUST00000002084	979.643	0.29074	0.190588	1.52549	0.127138	0.286844	Neutral	11666	protein_coding	ENSMUSG00000031378
ENSMUST00000002087	66.7023	0.31783	0.38848	0.818139	0.413278	0.611354	Neutral	93843	protein_coding	ENSMUSG00000002012
ENSMUST00000002090	2379.91	0.581449	0.188311	3.0877	0.0020171	0.0140849	Neutral	20832	protein_coding	ENSMUSG00000002014
ENSMUST00000002091	3684.73	0.185951	0.154746	1.20166	0.229496	0.42266	Neutral	27061	protein_coding	ENSMUSG00000002015
ENSMUST00000002095	957.868	-0.00219755	0.196399	-0.0111892	0.991072	0.995641	Neutral	214162	protein_coding	ENSMUSG00000002028
ENSMUST00000002099	792.763	-0.0493236	0.17708	-0.278538	0.780599	0.880772	Neutral	76568	protein_coding	ENSMUSG00000002031
ENSMUST00000002100	35.775	0.152452	0.514004	0.296596	0.766775	0.872677	Neutral	71687	protein_coding	ENSMUSG00000002032
ENSMUST00000002101	727.783	2.44794	0.23453	10.4376	1.66944e-25	3.02756e-23	Up	12502	protein_coding	ENSMUSG00000002033
ENSMUST00000002112	754.493	0.652398	0.251608	2.59291	0.00951667	0.0453419	Neutral	67091	protein_coding	ENSMUSG00000002043
ENSMUST00000002121	1418.32	0.044466	0.165781	0.268221	0.788529	0.885349	Neutral	20926	protein_coding	ENSMUSG00000002052
ENSMUST00000002127	716.667	0.701887	0.295465	2.37554	0.0175234	0.0706081	Neutral	22248	protein_coding	ENSMUSG00000002058
ENSMUST00000002128	790.338	-0.160978	0.215348	-0.747523	0.454748	0.64694	Neutral	19376	protein_coding	ENSMUSG00000002059
ENSMUST00000002133	1610.32	0.442844	0.20499	2.16032	0.030748	0.106227	Neutral	20316	protein_coding	ENSMUSG00000002064
ENSMUST00000002145	10.0994	1.88317	0.949508	1.98331	0.0473329	0.1442	Neutral	74377	protein_coding	ENSMUSG00000002076
ENSMUST00000002152	429.667	0.026781	0.219848	0.121816	0.903045	0.95076	Neutral	170770	protein_coding	ENSMUSG00000002083
ENSMUST00000002171	4117.6	0.287198	0.187904	1.52843	0.126405	0.285724	Neutral	19182	protein_coding	ENSMUSG00000002102
ENSMUST00000002172	1630.45	0.618067	0.199504	3.09802	0.00194816	0.0136988	Neutral	11432	protein_coding	ENSMUSG00000002103
ENSMUST00000002176	2392.21	0.274018	0.274302	0.998963	0.317813	0.520939	Neutral	14007	protein_coding	ENSMUSG00000002107
ENSMUST00000002177	1232.55	0.419135	0.191727	2.1861	0.0288083	0.101319	Neutral	22259	protein_coding	ENSMUSG00000002108
ENSMUST00000002180	1617.15	1.82265	0.274269	6.64549	3.02206e-11	1.56034e-09	Neutral	20375	protein_coding	ENSMUSG00000002111
ENSMUST00000002198	1010.51	0.314153	0.222498	1.41194	0.157969	0.331186	Neutral	67465	protein_coding	ENSMUSG00000002129
ENSMUST00000002259	3.5953	1.94983	1.52024	1.28258	0.19964	0.385513	Neutral	12745	protein_coding	ENSMUSG00000002190
ENSMUST00000002274	10091.4	-0.324466	0.245025	-1.32421	0.185432	0.367386	Neutral	16541	protein_coding	ENSMUSG00000002204
ENSMUST00000002275	864.838	0.694868	0.186006	3.73573	0.00018717	0.00217609	Neutral	101568	protein_coding	ENSMUSG00000002205
ENSMUST00000002280	518.94	0.64215	0.199314	3.22179	0.00127391	0.00986339	Neutral	71997	protein_coding	ENSMUSG00000002210
ENSMUST00000002284	1199.61	1.11016	0.236964	4.68494	2.80041e-06	5.87398e-05	Neutral	18793	protein_coding	ENSMUSG00000046223
ENSMUST00000002289	389.461	0.775053	0.270034	2.8702	0.0041021	0.0242515	Neutral	50933	protein_coding	ENSMUSG00000022111
ENSMUST00000002291	520.275	0.0215807	0.199982	0.107913	0.914064	0.956574	Neutral	55982	protein_coding	ENSMUSG00000002221
ENSMUST00000002292	1389.38	-0.455788	0.177383	-2.56951	0.0101842	0.0476512	Neutral	68477	protein_coding	ENSMUSG00000002222
ENSMUST00000002297	441.048	1.19444	0.2354	5.07409	3.89351e-07	9.9351e-06	Neutral	17454	protein_coding	ENSMUSG00000002227
ENSMUST00000002298	170.744	1.4762	0.279406	5.28335	1.2684e-07	3.5901e-06	Neutral	71887	protein_coding	ENSMUSG00000002228
ENSMUST00000002303	3489.22	0.415944	0.162782	2.55523	0.0106118	0.0490181	Neutral	11853	protein_coding	ENSMUSG00000002233
ENSMUST00000002305	547.116	0.193882	0.233653	0.829784	0.406661	0.605465	Neutral	338523	protein_coding	ENSMUSG00000042599
ENSMUST00000002318	533.19	-0.146485	0.20896	-0.701023	0.483289	0.670232	Neutral	224656	protein_coding	ENSMUSG00000024220
ENSMUST00000002320	369.269	0.0728207	0.212387	0.342868	0.731698	0.850513	Neutral	19015	protein_coding	ENSMUSG00000002250
ENSMUST00000002327	403.816	1.38747	0.26078	5.32046	1.03503e-07	2.97755e-06	Neutral	23853	protein_coding	ENSMUSG00000002257
ENSMUST00000002336	2.63826	-2.62909	1.93418	-1.35927	0.17406	0.352516	Neutral	22776	protein_coding	ENSMUSG00000002266
ENSMUST00000002344	488.284	0.673472	0.255986	2.63089	0.00851606	0.04179	Neutral	70083	protein_coding	ENSMUSG00000002274
ENSMUST00000002350	860.6	0.505285	0.188291	2.68354	0.0072848	0.0372317	Neutral	67563	protein_coding	ENSMUSG00000002280
ENSMUST00000002360	622.788	0.658873	0.590396	1.11598	0.264429	0.463471	Neutral	57875	protein_coding	ENSMUSG00000002289
ENSMUST00000002368	151.156	0.715439	0.281781	2.53899	0.0111174	0.05069	Neutral	27214	protein_coding	ENSMUSG00000002297
ENSMUST00000002379	350.751	0.177959	0.255019	0.697826	0.485286	0.671783	Neutral	54219	protein_coding	ENSMUSG00000002308
ENSMUST00000002389	113.76	1.10735	0.300507	3.68494	0.000228753	0.00255856	Neutral	21816	protein_coding	ENSMUSG00000022218
ENSMUST00000002391	1324.23	0.149134	0.195087	0.764451	0.444599	0.637984	Neutral	74140	protein_coding	ENSMUSG00000002320
ENSMUST00000002395	234.953	0.396888	0.285386	1.39071	0.164315	0.339634	Neutral	56739	protein_coding	ENSMUSG00000002324
ENSMUST00000002397	640.377	0.294208	0.184533	1.59433	0.110861	0.261401	Neutral	105446	protein_coding	ENSMUSG00000002326
ENSMUST00000002398	1228.33	-0.148234	0.229798	-0.645064	0.518886	0.698665	Neutral	104110	protein_coding	ENSMUSG00000022220
ENSMUST00000002400	1457.34	0.44137	0.204668	2.15651	0.0310435	0.106921	Neutral	67881	protein_coding	ENSMUSG00000002329
ENSMUST00000002403	1396.33	0.264032	0.170608	1.54759	0.121721	0.278399	Neutral	52585	protein_coding	ENSMUSG00000002332
ENSMUST00000002412	2.18058	0.197253	2.06488	0.0955277	0.923896	NA	Neutral	13004	protein_coding	ENSMUSG00000002341
ENSMUST00000002413	741.243	0.212153	0.185208	1.14548	0.252009	0.448937	Neutral	234371	protein_coding	ENSMUSG00000002342
ENSMUST00000002418	437.663	0.329077	0.20643	1.59414	0.110905	0.261459	Neutral	72368	protein_coding	ENSMUSG00000002345
ENSMUST00000002436	1120.58	0.0674229	0.169256	0.398349	0.690373	0.823164	Neutral	66616	protein_coding	ENSMUSG00000002365
ENSMUST00000002444	285.425	-0.0872412	0.218201	-0.39982	0.689289	0.822487	Neutral	19725	protein_coding	ENSMUSG00000024206
ENSMUST00000002445	1413.15	0.455196	0.173844	2.61842	0.0088339	0.042974	Neutral	71810	protein_coding	ENSMUSG00000002372
ENSMUST00000002452	2024.24	0.516985	0.182233	2.83694	0.00455477	0.0262537	Neutral	69875	protein_coding	ENSMUSG00000002379
ENSMUST00000002456	3.22594	1.35979	1.62592	0.836321	0.402974	0.602169	Neutral	70881	protein_coding	ENSMUSG00000020622
ENSMUST00000002457	1.10528	-1.46197	2.87189	-0.50906	0.61071	NA	Neutral	12164	protein_coding	ENSMUSG00000002384
ENSMUST00000002466	1683.6	0.0503716	0.224185	0.224688	0.822222	0.905269	Neutral	13864	protein_coding	ENSMUSG00000002393
ENSMUST00000002469	243.401	0.150249	0.280354	0.535927	0.592009	0.755125	Neutral	77090	protein_coding	ENSMUSG00000002396
ENSMUST00000002473	1524.07	0.349277	0.191745	1.82157	0.0685201	0.187165	Neutral	68251	protein_coding	ENSMUSG00000031820
ENSMUST00000002487	837.323	-0.403782	0.183187	-2.2042	0.02751	0.0980182	Neutral	109880	protein_coding	ENSMUSG00000002413
ENSMUST00000002490	1429.39	0.553991	0.239145	2.31655	0.0205285	0.0791008	Neutral	68198	protein_coding	ENSMUSG00000002416
ENSMUST00000002495	218.336	0.836633	0.321276	2.6041	0.0092116	0.0443229	Neutral	17537	protein_coding	ENSMUSG00000041420
ENSMUST00000002502	739.716	-0.140851	0.176261	-0.799106	0.424229	0.620729	Neutral	20585	protein_coding	ENSMUSG00000002428
ENSMUST00000002518	9670.13	0.385303	0.174651	2.20612	0.0273754	0.0976557	Neutral	14797	protein_coding	ENSMUSG00000054452
ENSMUST00000002529	1526.43	0.284955	0.183349	1.55416	0.120145	0.275979	Neutral	68879	protein_coding	ENSMUSG00000002455
ENSMUST00000002532	629.168	0.971847	0.211637	4.59205	4.38915e-06	8.74759e-05	Neutral	56470	protein_coding	ENSMUSG00000002458
ENSMUST00000002533	0.723195	0.293342	3.40017	0.086273	0.931249	NA	Neutral	58175	protein_coding	ENSMUSG00000002459
ENSMUST00000002549	33.4884	-0.130943	0.519852	-0.251884	0.801131	0.893138	Neutral	106861	protein_coding	ENSMUSG00000002475
ENSMUST00000002551	1294.51	0.631078	0.199906	3.15687	0.00159473	0.0117116	Neutral	20641	protein_coding	ENSMUSG00000002477
ENSMUST00000002572	5648.29	-0.408607	0.174162	-2.34613	0.0189697	0.0747296	Neutral	65962	protein_coding	ENSMUSG00000002504
ENSMUST00000002588	205.813	0.00252996	0.249237	0.0101508	0.991901	0.99606	Neutral	21844	protein_coding	ENSMUSG00000002489
ENSMUST00000002599	2639.45	0.129132	0.162868	0.792864	0.427857	0.623814	Neutral	67959	protein_coding	ENSMUSG00000002524
ENSMUST00000002603	1011.43	0.149034	0.17824	0.836142	0.403075	0.602244	Neutral	105782	protein_coding	ENSMUSG00000022568
ENSMUST00000002625	689.363	-0.00908401	0.185973	-0.0488458	0.961042	0.980899	Neutral	22245	protein_coding	ENSMUSG00000002550
ENSMUST00000002640	23.5467	0.863127	0.658914	1.30992	0.190221	0.373724	Neutral	20259	protein_coding	ENSMUSG00000002565
ENSMUST00000002655	1309.54	0.677547	0.209227	3.23834	0.00120229	0.00942428	Neutral	103742	protein_coding	ENSMUSG00000002580
ENSMUST00000002663	748.486	-1.92214	0.313956	-6.12233	9.22153e-10	3.83107e-08	Neutral	18979	protein_coding	ENSMUSG00000002588
ENSMUST00000002677	2981.52	0.968916	0.198712	4.87598	1.08271e-06	2.50162e-05	Neutral	26362	protein_coding	ENSMUSG00000002602
ENSMUST00000002678	1594.25	1.10511	0.209479	5.27553	1.32375e-07	3.73402e-06	Neutral
ss that activates or increases the frequency, rate or extent of NAD+ ADP-ribosyltransferase activity.|Any process that activates or increases the frequency, rate or extent of cardiac muscle cell differentiation.|Interacting selectively and non-covalently with a type II transforming growth factor beta receptor.|Interacting selectively and non-covalently with a type III transforming growth factor b…	21803	protein_coding	ENSMUSG00000002603
ENSMUST00000002683	622.942	0.496123	0.184382	2.69074	0.00712931	0.0366263	Neutral	52132	protein_coding	ENSMUSG00000002608
ENSMUST00000002699	1581.8	0.119253	0.16415	0.726491	0.467538	0.657835	Neutral	56399	protein_coding	ENSMUSG00000024045
ENSMUST00000002708	259.294	-0.109725	0.23624	-0.464465	0.642314	0.79088	Neutral
um (Li+) ion stimulus.|The process in which a precursor cell type acquires the specialized features of a lymphoid progenitor cell. Lymphoid progenitor cells include progenitor cells for any of the lymphoid lineages.|The process in which a trachea is generated and organized. The trachea is the portion of the airway that attaches to the bronchi as it branches.|The biological process whose specific …	20423	protein_coding	ENSMUSG00000002633
ENSMUST00000002710	337.111	0.150624	0.225062	0.669254	0.503333	0.686408	Neutral	68079	protein_coding	ENSMUSG00000002635
ENSMUST00000002733	1087.86	0.461264	0.196456	2.34792	0.0188785	0.0744766	Neutral	98053	protein_coding	ENSMUSG00000002658
ENSMUST00000002735	762.329	0.258456	0.198992	1.29882	0.194005	0.378439	Neutral	53895	protein_coding	ENSMUSG00000002660
ENSMUST00000002737	415.691	0.391894	0.241636	1.62184	0.104838	0.251654	Neutral	66400	protein_coding	ENSMUSG00000002661
ENSMUST00000002740	16.6927	0.606883	0.729017	0.832468	0.405145	0.604023	Neutral	19197	protein_coding	ENSMUSG00000002664
ENSMUST00000002756	616.248	0.00509076	0.216626	0.0235002	0.981251	0.990823	Neutral	69792	protein_coding	ENSMUSG00000002679
ENSMUST00000002757	1106.03	0.308988	0.254438	1.21439	0.224598	0.416828	Neutral	66272	protein_coding	ENSMUSG00000091803
ENSMUST00000002765	512.728	-0.38035	0.194303	-1.95751	0.0502873	0.150627	Neutral	18760	protein_coding	ENSMUSG00000002688
ENSMUST00000002790	898.269	-0.181766	0.184264	-0.986446	0.323914	0.527086	Neutral	110750	protein_coding	ENSMUSG00000002718
ENSMUST00000002805	1209.33	0.26118	0.200172	1.30478	0.191969	0.376053	Neutral	67877	protein_coding	ENSMUSG00000002728
ENSMUST00000002808	652.786	0.344066	0.245046	1.40408	0.160294	0.334334	Neutral	23992	protein_coding	ENSMUSG00000002731
ENSMUST00000002809	1071.04	-0.163753	0.242078	-0.676445	0.498758	0.68272	Neutral	14231	protein_coding	ENSMUSG00000002732
ENSMUST00000002817	25.0569	0.0223484	0.776016	0.0287989	0.977025	0.988517	Neutral	12323	protein_coding	ENSMUSG00000057897
ENSMUST00000002818	1908.35	0.0596408	0.165836	0.359638	0.719118	0.842072	Neutral	56418	protein_coding	ENSMUSG00000002741
ENSMUST00000002825	1837.02	0.366346	0.185966	1.96996	0.0488426	0.147379	Neutral	22385	protein_coding	ENSMUSG00000002748
ENSMUST00000002837	1738.26	0.309092	0.239889	1.28848	0.19758	0.382782	Neutral	73130	protein_coding	ENSMUSG00000063406
ENSMUST00000002839	1198.16	0.240819	0.16339	1.47389	0.140512	0.306484	Neutral	21770	protein_coding	ENSMUSG00000059409
ENSMUST00000002840	1562.31	0.0658004	0.21117	0.311599	0.755345	0.865783	Neutral	224824	protein_coding	ENSMUSG00000002763
ENSMUST00000002844	946.527	0.421836	0.200953	2.09918	0.0358014	0.118642	Neutral	27398	protein_coding	ENSMUSG00000002767
ENSMUST00000002845	1555.91	0.539188	0.201817	2.67167	0.00754755	0.0382221	Neutral	17256	protein_coding	ENSMUSG00000002768
ENSMUST00000002846	172.191	-1.25465	0.326326	-3.84477	0.000120668	0.0015183	Neutral	14711	protein_coding	ENSMUSG00000002769
ENSMUST00000002848	75.1626	0.1214	0.356919	0.340132	0.733757	0.851957	Neutral	14814	protein_coding	ENSMUSG00000002771
ENSMUST00000002850	9.31462	-1.1306	1.04051	-1.08658	0.277222	0.477693	Neutral	27421	protein_coding	ENSMUSG00000030834
ENSMUST00000002855	2317.87	0.348604	0.181922	1.91623	0.0553359	0.161074	Neutral	68137	protein_coding	ENSMUSG00000002778
ENSMUST00000002874	256.983	1.39427	0.299527	4.6549	3.24145e-06	6.6947e-05	Neutral	110175	protein_coding	ENSMUSG00000002797
ENSMUST00000002880	362.498	-0.149922	0.244482	-0.613221	0.53973	0.71494	Neutral	399566	protein_coding	ENSMUSG00000002803
ENSMUST00000002881	848.037	0.616374	0.232638	2.6495	0.00806106	0.0401627	Neutral	66174	protein_coding	ENSMUSG00000002804
ENSMUST00000002883	32.5499	0.847869	0.579726	1.46253	0.143595	0.310969	Neutral	20379	protein_coding	ENSMUSG00000021319
ENSMUST00000002885	220.889	-0.456293	0.236636	-1.92825	0.0538236	0.157991	Neutral	105298	protein_coding	ENSMUSG00000002808
ENSMUST00000002889	1943.88	-0.157981	0.194692	-0.81144	0.417113	0.614697	Neutral	14248	protein_coding	ENSMUSG00000002812
ENSMUST00000002891	174.856	-0.0693335	0.2691	-0.257649	0.796678	0.890122	Neutral	21975	protein_coding	ENSMUSG00000002814
ENSMUST00000002902	237.052	0.467176	0.225025	2.0761	0.0378845	0.123559	Neutral	60507	protein_coding	ENSMUSG00000002825
ENSMUST00000002908	95.3071	0.654125	0.559672	1.16876	0.242499	0.438226	Neutral	57435	protein_coding	ENSMUSG00000002831
ENSMUST00000002911	1020.57	0.463426	0.192467	2.40782	0.0160481	0.0662651	Neutral	15193	protein_coding	ENSMUSG00000002833
ENSMUST00000002914	2252.68	0.255046	0.237763	1.07269	0.28341	0.484474	Neutral	27221	protein_coding	ENSMUSG00000002835
ENSMUST00000002923	1203.09	0.625561	0.181965	3.43781	0.000586434	0.00536731	Neutral	11544	protein_coding	ENSMUSG00000002844
ENSMUST00000002924	495.191	0.0797374	0.199975	0.398736	0.690088	0.823015	Neutral	67846	protein_coding	ENSMUSG00000002845
ENSMUST00000002925	345.443	0.192064	0.208866	0.919553	0.357807	0.559918	Neutral	76916	protein_coding	ENSMUSG00000002846
ENSMUST00000002926	114.574	2.33805	0.364956	6.40639	1.49003e-10	6.97213e-09	Up	85031	protein_coding	ENSMUSG00000002847
ENSMUST00000002964	6251.51	-0.353679	0.237422	-1.48967	0.136312	0.300424	Neutral	26364	protein_coding	ENSMUSG00000002885
ENSMUST00000002976	677.437	0.642317	0.231915	2.76962	0.0056122	0.0306501	Neutral	16172	protein_coding	ENSMUSG00000002897
ENSMUST00000002979	1890.49	-0.344418	0.214896	-1.60272	0.108997	0.258406	Neutral	16777	protein_coding	ENSMUSG00000002900
ENSMUST00000002989	269.909	0.455972	0.255507	1.78457	0.0743303	0.198212	Neutral	70807	protein_coding	ENSMUSG00000002910
ENSMUST00000003017	422.276	1.85721	0.28769	6.45559	1.07795e-10	5.16625e-09	Neutral	21391	protein_coding	ENSMUSG00000029925
ENSMUST00000003027	511.117	-0.294055	0.194494	-1.5119	0.130559	0.292055	Neutral	26400	protein_coding	ENSMUSG00000002948
ENSMUST00000003029	824.403	0.474311	0.213817	2.21831	0.026534	0.0955165	Neutral	21856	protein_coding	ENSMUSG00000002949
ENSMUST00000003035	133.002	-0.0373923	0.30362	-0.123155	0.901984	0.950213	Neutral	68897	protein_coding	ENSMUSG00000030768
ENSMUST00000003038	2367.38	-0.147628	0.186456	-0.791761	0.4285	0.624387	Neutral	11772	protein_coding	ENSMUSG00000002957
ENSMUST00000003044	887.573	0.461317	0.180049	2.56217	0.0104019	0.0483545	Neutral	59047	protein_coding	ENSMUSG00000002963
ENSMUST00000003049	731.754	0.0572526	0.187639	0.30512	0.760274	0.868711	Neutral	75613	protein_coding	ENSMUSG00000002968
ENSMUST00000003061	19190.6	-0.209212	0.184262	-1.13541	0.256204	0.453879	Neutral	57278	protein_coding	ENSMUSG00000002980
ENSMUST00000003066	41350	1.66525	0.227404	7.32286	2.42736e-13	1.61337e-11	Neutral	11816	protein_coding	ENSMUSG00000002985
ENSMUST00000003071	4.80582	4.79388	1.91546	2.50273	0.0123241	0.0546906	Neutral	11425	protein_coding	ENSMUSG00000074336
ENSMUST00000003074	223.279	3.41116	0.348129	9.79855	1.14218e-22	1.7223e-20	Up	11813	protein_coding	ENSMUSG00000002992
ENSMUST00000003079	172.098	0.0700539	0.292631	0.239393	0.810801	0.898546	Neutral	19088	protein_coding	ENSMUSG00000002997
ENSMUST00000003100	20725.6	-0.934376	0.51335	-1.82015	0.0687355	0.187591	Neutral	13107	protein_coding	ENSMUSG00000052974
ENSMUST00000003115	1695.4	-0.179454	0.154462	-1.1618	0.245316	0.441442	Neutral	12576	protein_coding	ENSMUSG00000003031
ENSMUST00000003117	824.975	0.331369	0.181966	1.82105	0.0685998	0.187329	Neutral	11767	protein_coding	ENSMUSG00000003033
ENSMUST00000003121	1939.2	0.688482	0.20846	3.3027	0.000957581	0.00789291	Neutral	17274	protein_coding	ENSMUSG00000003037
ENSMUST00000003123	2433.04	0.0994055	0.188142	0.528352	0.597255	0.75912	Neutral	67922	protein_coding	ENSMUSG00000003039
ENSMUST00000003135	581.836	-0.0213154	0.235033	-0.090691	0.927738	0.963971	Neutral	13710	protein_coding	ENSMUSG00000003051
ENSMUST00000003137	0.601146	2.79499	3.98502	0.701374	0.48307	NA	Neutral	13095	protein_coding	ENSMUSG00000003053
ENSMUST00000003152	2763.96	0.181468	0.163603	1.1092	0.267346	0.466807	Neutral	20869	protein_coding	ENSMUSG00000003068
ENSMUST00000003154	68.8367	0.810851	0.401949	2.0173	0.0436643	0.136348	Neutral	13637	protein_coding	ENSMUSG00000003070
ENSMUST00000003156	4377.42	0.608618	0.22179	2.74411	0.00606751	0.032517	Neutral	66043	protein_coding	ENSMUSG00000003072
ENSMUST00000003183	1242.39	0.127798	0.172503	0.740843	0.458789	0.650364	Neutral	19060	protein_coding	ENSMUSG00000003099
ENSMUST00000003191	1055.21	-0.644911	0.185754	-3.47186	0.000516873	0.00486154	Neutral	75292	protein_coding	ENSMUSG00000024070
ENSMUST00000003203	91.0993	-0.847998	0.406721	-2.08496	0.0370726	0.121688	Neutral	69131	protein_coding	ENSMUSG00000003119
ENSMUST00000003207	785.098	0.487834	0.179793	2.7133	0.00666161	0.0348915	Neutral	16890	protein_coding	ENSMUSG00000003123
ENSMUST00000003219	499.675	0.141882	0.204662	0.693252	0.488152	0.674068	Neutral	52846	protein_coding	ENSMUSG00000003135
ENSMUST00000003238	780.673	-0.227237	0.222143	-1.02293	0.30634	0.50902	Neutral	60611	protein_coding	ENSMUSG00000003154
ENSMUST00000003245	2021.77	0.494714	0.158974	3.11191	0.0018588	0.0132219	Neutral	109552	protein_coding	ENSMUSG00000003161
ENSMUST00000003268	1058.29	0.0934062	0.173817	0.537382	0.591003	0.754389	Neutral	20405	protein_coding	ENSMUSG00000003200
ENSMUST00000003274	154.319	2.36051	0.332404	7.10134	1.23552e-12	7.61438e-11	Up	50498	protein_coding	ENSMUSG00000003206
ENSMUST00000003284	2003.41	0.39123	0.15732	2.48684	0.0128883	0.0564367	Neutral	54131	protein_coding	ENSMUSG00000003184
ENSMUST00000003290	409.294	0.665903	0.220688	3.01739	0.00254961	0.0168906	Neutral	75736	protein_coding	ENSMUSG00000003190
ENSMUST00000003310	1497.03	-0.195229	0.175088	-1.11503	0.264836	0.463893	Neutral	19386	protein_coding	ENSMUSG00000003226
ENSMUST00000003312	28.4457	-0.564024	0.571225	-0.987395	0.323449	0.526592	Neutral	13608	protein_coding	ENSMUSG00000003227
ENSMUST00000003313	1461.72	-0.187704	0.163678	-1.14679	0.251468	0.448394	Neutral	14773	protein_coding	ENSMUSG00000003228
ENSMUST00000003318	119.245	-0.373494	0.362804	-1.02947	0.303261	0.505561	Neutral	13544	protein_coding	ENSMUSG00000003233
ENSMUST00000003319	1222.77	0.206834	0.187573	1.10268	0.270166	0.470069	Neutral	27406	protein_coding	ENSMUSG00000003234
ENSMUST00000003320	1198.61	0.0701324	0.1862	0.376652	0.706433	0.833827	Neutral	224045	protein_coding	ENSMUSG00000003235
ENSMUST00000003345	228.569	-0.574303	0.318612	-1.80252	0.0714643	0.192879	Neutral	218038	protein_coding	ENSMUSG00000021314
ENSMUST00000003351	80.7203	-0.560813	0.358858	-1.56277	0.118107	0.272943	Neutral	14813	protein_coding	ENSMUSG00000020734
ENSMUST00000003360	30.11	0.332781	0.546868	0.608523	0.542841	0.717373	Neutral	12348	protein_coding	ENSMUSG00000003273
ENSMUST00000003369	7.68103	-0.703265	1.09672	-0.641241	0.521366	0.700727	Neutral	56711	protein_coding	ENSMUSG00000003282
ENSMUST00000003370	2071.51	0.727779	0.249585	2.91596	0.00354592	0.0216422	Neutral	15162	protein_coding	ENSMUSG00000003283
ENSMUST00000003386	1262.62	0.219249	0.183834	1.19264	0.233009	0.426752	Neutral	66163	protein_coding	ENSMUSG00000003299
ENSMUST00000003395	54.1138	-0.0672078	0.429443	-0.1565	0.875639	0.936005	Neutral	18577	protein_coding	ENSMUSG00000032177
ENSMUST00000003397	794.165	0.0885426	0.210145	0.42134	0.673507	0.812073	Neutral	11768	protein_coding	ENSMUSG00000003309
ENSMUST00000003404	190.246	-1.47594	0.34858	-4.23417	2.29401e-05	0.000376046	Neutral	20340	protein_coding	ENSMUSG00000003316
ENSMUST00000003413	55.5218	-0.0902362	0.409914	-0.220135	0.825766	0.907223	Neutral	320997	protein_coding	ENSMUSG00000061126
ENSMUST00000003416	628.329	0.413404	0.257301	1.60669	0.108122	0.257018	Neutral	70101	protein_coding	ENSMUSG00000048440
ENSMUST00000003433	3023.88	0.0659853	0.164226	0.401797	0.687834	0.821577	Neutral	17347	protein_coding	ENSMUSG00000020190
ENSMUST00000003434	687.403	0.107767	0.19007	0.566983	0.570725	0.738978	Neutral	208198	protein_coding	ENSMUSG00000003344
ENSMUST00000003436	1519.25	0.254615	0.173684	1.46597	0.142657	0.309526	Neutral	216169	protein_coding	ENSMUSG00000003346
ENSMUST00000003438	1000.24	0.979464	0.236965	4.13337	3.57484e-05	0.000550427	Neutral	208228	protein_coding	ENSMUSG00000003348
ENSMUST00000003442	560.133	0.400677	0.183646	2.18179	0.0291253	0.102105	Neutral	12297	protein_coding	ENSMUSG00000003352
ENSMUST00000003444	73.0704	-0.114705	0.371523	-0.308743	0.757517	0.867074	Neutral	105833	protein_coding	ENSMUSG00000003354
ENSMUST00000003445	177.532	0.196773	0.292185	0.673454	0.500659	0.684295	Neutral	66120	protein_coding	ENSMUSG00000003355
ENSMUST00000003450	1602.06	0.113312	0.178562	0.634583	0.5257	0.703736	Neutral	74351	protein_coding	ENSMUSG00000003360
ENSMUST00000003451	659.428	-0.538053	0.22493	-2.39209	0.0167526	0.0683854	Neutral	223881	protein_coding	ENSMUSG00000054855
ENSMUST00000003459	1311.34	1.61749	0.186414	8.6769	4.06717e-18	4.50128e-16	Neutral	246177	protein_coding	ENSMUSG00000020437
ENSMUST00000003461	3123.12	-0.00629756	0.172917	-0.0364195	0.970948	0.985534	Neutral	18293	protein_coding	ENSMUSG00000020456
ENSMUST00000003468	517.94	0.224233	0.250633	0.894668	0.370964	0.572624	Neutral	14809	protein_coding	ENSMUSG00000003378
ENSMUST00000003469	988.633	1.03208	0.261366	3.94879	7.85468e-05	0.00106443	Neutral	12518	protein_coding	ENSMUSG00000003379
ENSMUST00000003493	1855.29	0.597009	0.195239	3.05783	0.00222946	0.0152434	Neutral	19089	protein_coding	ENSMUSG00000003402
ENSMUST00000003501	0.56482	0.0181981	4.03045	0.00451514	0.996397	NA	Neutral	15571	protein_coding	ENSMUSG00000003410
ENSMUST00000003502	12.3861	1.23537	0.800351	1.54354	0.1227	0.279807	Neutral	69908	protein_coding	ENSMUSG00000003411
ENSMUST00000003509	53.4378	-0.019027	0.491549	-0.0387083	0.969123	0.98473	Neutral	241230	protein_coding	ENSMUSG00000003418
ENSMUST00000003512	2629.34	0.0880053	0.165434	0.531966	0.594749	0.757235	Neutral	14132	protein_coding	ENSMUSG00000003420
ENSMUST00000003513	1264.77	0.266319	0.181026	1.47116	0.141247	0.307527	Neutral	66394	protein_coding	ENSMUSG00000003421
ENSMUST00000003521	14900.8	0.954282	0.1895	5.03578	4.75906e-07	1.19193e-05	Neutral	27207	protein_coding	ENSMUSG00000003429
ENSMUST00000003527	1949.78	0.168384	0.156318	1.07719	0.281397	0.482267	Neutral	20924	protein_coding	ENSMUSG00000003435
ENSMUST00000003529	1307.18	0.0828706	0.168008	0.493253	0.621834	0.776828	Neutral	54624	protein_coding	ENSMUSG00000003437
ENSMUST00000003536	399.176	0.530157	0.221	2.3989	0.0164443	0.0674518	Neutral	67224	protein_coding	ENSMUSG00000003444
ENSMUST00000003544	22.026	-1.0372	0.648243	-1.60001	0.109596	0.259346	Neutral	12121	protein_coding	ENSMUSG00000003452
ENSMUST00000003550	1592.5	0.237086	0.171743	1.38047	0.167442	0.343946	Neutral	59287	protein_coding	ENSMUSG00000003458
ENSMUST00000003554	18.7408	-0.875604	0.772408	-1.1336	0.256962	0.454804	Neutral	12372	protein_coding	ENSMUSG00000007122
ENSMUST00000003561	46.1019	-0.0249482	0.449545	-0.0554964	0.955743	0.978565	Neutral	105653	protein_coding	ENSMUSG00000003469
ENSMUST00000003568	2.02023	2.29038	2.13034	1.07512	0.282319	NA	Neutral	12922	protein_coding	ENSMUSG00000003476
ENSMUST00000003569	78503.7	-0.703844	0.226695	-3.10481	0.00190403	0.013472	Neutral	21743	protein_coding	ENSMUSG00000003477
ENSMUST00000003572	1691.03	0.342983	0.196223	1.74792	0.0804779	0.209556	Neutral	353172	protein_coding	ENSMUSG00000029777
ENSMUST00000003574	794.281	1.88582	0.267933	7.03842	1.94427e-12	1.17334e-10	Neutral	72054	protein_coding	ENSMUSG00000003484
ENSMUST00000003575	9144.18	-0.0667583	0.156397	-0.426851	0.669488	0.809234	Neutral	326618	protein_coding	ENSMUSG00000031799
ENSMUST00000003599	2800.18	-0.0276262	0.161299	-0.171274	0.864009	0.929629	Neutral	93703	protein_coding	ENSMUSG00000103088
ENSMUST00000003612	2585.79	-0.374494	0.152452	-2.45647	0.0140308	0.060086	Neutral	72349	protein_coding	ENSMUSG00000003518
ENSMUST00000003620	399.563	0.0402197	0.205321	0.195887	0.844698	0.918724	Neutral	19125	protein_coding	ENSMUSG00000003526
ENSMUST00000003621	466.48	0.211558	0.194996	1.08494	0.277949	0.478513	Neutral	27886	protein_coding	ENSMUSG00000003527
ENSMUST00000003622	1766.06	0.259822	0.255447	1.01713	0.309094	0.512018	Neutral	13358	protein_coding	ENSMUSG00000003528
ENSMUST00000003628	1707.97	-0.160765	0.185307	-0.86756	0.385635	0.586244	Neutral	12305	protein_coding	ENSMUSG00000003534
ENSMUST00000003635	4875.81	-0.165756	0.187268	-0.885128	0.376088	0.577478	Neutral	15937	protein_coding	ENSMUSG00000003541
ENSMUST00000003640	149.828	0.976167	0.348081	2.80442	0.00504067	0.0282759	Neutral	14282	protein_coding	ENSMUSG00000003545
ENSMUST00000003642	1018.15	0.112846	0.182459	0.618477	0.536261	0.712152	Neutral	74764	protein_coding	ENSMUSG00000003546
ENSMUST00000003643	100.818	0.734595	0.527564	1.39243	0.163793	0.338952	Neutral	12715	protein_coding	ENSMUSG00000030399
ENSMUST00000003645	522.279	0.416906	0.185638	2.2458	0.0247171	0.0905745	Neutral	13870	protein_coding	ENSMUSG00000003549
ENSMUST00000003655	594.983	0.163789	0.208429	0.785826	0.43197	0.627348	Neutral	57344	protein_coding	ENSMUSG00000003559
ENSMUST00000003659	6.47222	0.524612	1.0549	0.497308	0.618972	0.774824	Neutral	12845	protein_coding	ENSMUSG00000031849
ENSMUST00000003669	1228.12	0.0781323	0.170065	0.459426	0.645928	0.793466	Neutral	26558	protein_coding	ENSMUSG00000003573
ENSMUST00000003677	1349.8	-0.235459	0.160666	-1.46552	0.142779	0.309677	Neutral	71673	protein_coding	ENSMUSG00000003581
ENSMUST00000003681	335.329	-0.180868	0.227664	-0.794452	0.426932	0.623189	Neutral	67815	protein_coding	ENSMUSG00000003585
ENSMUST00000003687	751.188	-0.245839	0.214098	-1.14826	0.250862	0.447668	Neutral	21809	protein_coding	ENSMUSG00000021253
ENSMUST00000003705	283.08	0.162189	0.223563	0.725475	0.468161	0.658417	Neutral	74268	protein_coding	ENSMUSG00000003604
ENSMUST00000003710	35.6776	-0.987914	0.589902	-1.67471	0.0939911	0.233304	Neutral	269774	protein_coding	ENSMUSG00000057230
ENSMUST00000003714	2433.27	-0.0656042	0.168679	-0.38893	0.697328	0.827828	Neutral	12870	protein_coding	ENSMUSG00000003617
ENSMUST00000003717	5.27078	-2.24031	1.35967	-1.64769	0.0994167	0.242519	Neutral	18670	protein_coding	ENSMUSG00000042476
ENSMUST00000003720	744.663	-0.0860695	0.183103	-0.470062	0.638311	0.788397	Neutral	74114	protein_coding	ENSMUSG00000003623
ENSMUST00000003726	1034.37	0.155549	0.197506	0.787566	0.43095	0.626542	Neutral	57261	protein_coding	ENSMUSG00000024002
ENSMUST00000003741	1152.17	0.623607	0.198055	3.14866	0.00164024	0.011979	Neutral	20111	protein_coding	ENSMUSG00000003644
ENSMUST00000003754	2.16106	0.96725	2.04994	0.471843	0.637039	NA	Neutral	12308	protein_coding	ENSMUSG00000003657
ENSMUST00000003759	1073.75	-0.0113294	0.175183	-0.0646715	0.948436	0.974346	Neutral	26371	protein_coding	ENSMUSG00000003662
ENSMUST00000003762	315.736	1.74044	0.279205	6.23356	4.55958e-10	1.97562e-08	Neutral	15116	protein_coding	ENSMUSG00000003665
ENSMUST00000003777	253.984	0.803125	0.254656	3.15377	0.00161177	0.0118148	Neutral	225895	protein_coding	ENSMUSG00000003680
ENSMUST00000003808	76.4868	1.29457	0.435066	2.97558	0.00292439	0.0187415	Neutral	23886	protein_coding	ENSMUSG00000038508
ENSMUST00000003818	840.26	-0.146096	0.178584	-0.818081	0.413311	0.611384	Neutral	72999	protein_coding	ENSMUSG00000003721
ENSMUST00000003828	207.079	0.0260806	0.277151	0.0941025	0.925028	0.962681	Neutral	16650	protein_coding	ENSMUSG00000003731
ENSMUST00000003843	1269.01	0.013376	0.206137	0.0648886	0.948263	0.97425	Neutral	17155	protein_coding	ENSMUSG00000003746
ENSMUST00000003850	253.347	0.228751	0.255849	0.894084	0.371277	0.572794	Neutral	233011	protein_coding	ENSMUSG00000003752
ENSMUST00000003857	711.506	0.584921	0.186306	3.13957	0.00169197	0.0122746	Neutral	192192	protein_coding	ENSMUSG00000089832
ENSMUST00000003860	882.102	0.242005	0.189851	1.27471	0.202411	0.388926	Neutral	76889	protein_coding	ENSMUSG00000003762
ENSMUST00000003870	580.758	-0.219598	0.188219	-1.16672	0.243324	0.439232	Neutral	17859	protein_coding	ENSMUSG00000025025
ENSMUST00000003876	835.32	-0.114661	0.186462	-0.614927	0.538603	0.714108	Neutral	78656	protein_coding	ENSMUSG00000003778
ENSMUST00000003898	7.50728	-1.37465	1.05397	-1.30426	0.192144	0.376287	Neutral	107522	protein_coding	ENSMUSG00000022842
ENSMUST00000003906	742.516	0.630023	0.177586	3.54771	0.000388598	0.00387686	Neutral	66590	protein_coding	ENSMUSG00000003808
ENSMUST00000003907	633.745	0.0610966	0.1935	0.315744	0.752197	0.863724	Neutral	270076	protein_coding	ENSMUSG00000003809
ENSMUST00000003908	658.405	-0.0346401	0.199543	-0.173598	0.862182	0.928695	Neutral	17776	protein_coding	ENSMUSG00000003810
ENSMUST00000003910	893.274	1.16115	0.29623	3.91977	8.86317e-05	0.0011782	Neutral	13423	protein_coding	ENSMUSG00000003812
ENSMUST00000003911	1407.47	0.383638	0.178473	2.14956	0.0315901	0.108312	Neutral	19358	protein_coding	ENSMUSG00000003813
ENSMUST00000003912	10252.2	0.411882	0.169139	2.43517	0.0148849	0.062721	Neutral	12317	protein_coding	ENSMUSG00000003814
ENSMUST00000003922	136.765	1.26005	0.307491	4.09784	4.17024e-05	0.000628631	Neutral	71846	protein_coding	ENSMUSG00000003824
ENSMUST00000003946	397.746	0.0824466	0.223069	0.369601	0.71168	0.837221	Neutral	67619	protein_coding	ENSMUSG00000003848
ENSMUST00000003947	101.032	-0.0801368	0.309943	-0.258553	0.79598	0.889657	Neutral	18104	protein_coding	ENSMUSG00000003849
ENSMUST00000003961	12.7049	-0.0451043	0.867833	-0.0519735	0.95855	0.979657	Neutral	76787	protein_coding	ENSMUSG00000003863
ENSMUST00000003964	566.948	0.153307	0.223304	0.686539	0.492373	0.677713	Neutral	14936	protein_coding	ENSMUSG00000003865
ENSMUST00000003971	10.1945	0.605642	0.890368	0.680216	0.496368	0.680802	Neutral	22342	protein_coding	ENSMUSG00000003872
ENSMUST00000003981	357.64	1.82209	0.239036	7.62267	2.48478e-14	1.88087e-12	Neutral	16197	protein_coding	ENSMUSG00000003882
ENSMUST00000004036	14.3411	0.0259324	0.750541	0.0345517	0.972437	0.986314	Neutral	13643	protein_coding	ENSMUSG00000003934
ENSMUST00000004050	1644.94	0.131131	0.203587	0.644105	0.519507	0.699176	Neutral	67468	protein_coding	ENSMUSG00000003948
ENSMUST00000004051	525.441	-0.4892	0.287087	-1.70401	0.0883788	0.22357	Neutral	217082	protein_coding	ENSMUSG00000003949
ENSMUST00000004054	920.124	-0.00253942	0.219461	-0.0115711	0.990768	0.995512	Neutral	16646	protein_coding	ENSMUSG00000022905
ENSMUST00000004055	236.638	0.29022	0.243222	1.19323	0.232779	0.426507	Neutral	66573	protein_coding	ENSMUSG00000042156
ENSMUST00000004057	1256.75	0.331217	0.183684	1.80319	0.071359	0.192716	Neutral	70186	protein_coding	ENSMUSG00000003955
ENSMUST00000004072	19978.5	0.533867	0.20588	2.5931	0.00951152	0.0453268	Neutral	26961	protein_coding	ENSMUSG00000003970
ENSMUST00000004076	0.142276	-0.791785	4.08047	-0.194042	0.846143	NA	Neutral	108069	protein_coding	ENSMUSG00000003974
ENSMUST00000004094	374.47	0.129891	0.219804	0.59094	0.55456	0.726659	Neutral	66970	protein_coding	ENSMUSG00000003992
ENSMUST00000004097	642.698	-0.693793	0.23341	-2.97242	0.00295466	0.0188878	Neutral	13047	protein_coding	ENSMUSG00000029705
ENSMUST00000004120	450.974	0.565393	0.223295	2.53204	0.0113401	0.0514335	Neutral	67030	protein_coding	ENSMUSG00000004018
ENSMUST00000004133	4.86426	-1.6657	1.42386	-1.16985	0.242062	0.437687	Neutral	240843	protein_coding	ENSMUSG00000004031
ENSMUST00000004134	452.977	0.230912	0.261007	0.884694	0.376322	0.577687	Neutral	14866	protein_coding	ENSMUSG00000004032
ENSMUST00000004136	30.1738	-2.25122	0.84039	-2.67878	0.00738904	0.0376243	Down	14864	protein_coding	ENSMUSG00000004038
ENSMUST00000004137	65.5375	-1.24526	0.368532	-3.37896	0.0007276	0.00636336	Neutral	68312	protein_coding	ENSMUSG00000004035
ENSMUST00000004140	5891.4	-0.346263	0.156798	-2.20834	0.0272209	0.097306	Neutral	14862	protein_coding	ENSMUSG00000058135
ENSMUST00000004143	1069.45	-0.0227355	0.202034	-0.112533	0.9104	0.954525	Neutral	20851	protein_coding	ENSMUSG00000020919
ENSMUST00000004145	351.19	0.708306	0.222177	3.18803	0.00143248	0.0107856	Neutral	20850	protein_coding	ENSMUSG00000004043
ENSMUST00000004156	1620.22	0.123154	0.175212	0.702886	0.482127	0.669149	Neutral	26403	protein_coding	ENSMUSG00000004054
ENSMUST00000004172	1748.65	0.285078	0.200277	1.42342	0.154615	0.326628	Neutral	15369	protein_coding	ENSMUSG00000004070
ENSMUST00000004173	1900.5	0.0955397	0.179361	0.532667	0.594264	0.756832	Neutral	66626	protein_coding	ENSMUSG00000004071
ENSMUST00000004200	2036.23	0.398118	0.209911	1.8966	0.0578809	0.166157	Neutral	66070	protein_coding	ENSMUSG00000004096
ENSMUST00000004201	137.258	0.517583	0.378172	1.36865	0.17111	0.34862	Neutral	53867	protein_coding	ENSMUSG00000004098
ENSMUST00000004202	717.392	0.415822	0.184968	2.24808	0.0245713	0.0901994	Neutral	13433	protein_coding	ENSMUSG00000004099
ENSMUST00000004203	411.457	0.589611	0.204077	2.88916	0.00386268	0.0231379	Neutral	235036	protein_coding	ENSMUSG00000004100
ENSMUST00000004206	1860.66	0.458664	0.190247	2.41089	0.0159135	0.0658732	Neutral	53356	protein_coding	ENSMUSG00000070319
ENSMUST00000004208	1030.18	-0.463582	0.209321	-2.2147	0.0267806	0.0961597	Neutral	26360	protein_coding	ENSMUSG00000004105
ENSMUST00000004214	8.0942	-1.8455	1.37024	-1.34685	0.17803	0.35795	Neutral	12290	protein_coding	ENSMUSG00000004110
ENSMUST00000004222	506.473	-0.388321	0.203963	-1.90388	0.0569264	0.164262	Neutral	15260	protein_coding	ENSMUSG00000022702
ENSMUST00000004232	3473.37	0.332384	0.210014	1.58267	0.113496	0.265718	Neutral	11522	protein_coding	ENSMUSG00000074207
ENSMUST00000004281	1069.7	-0.506297	0.209532	-2.41632	0.0156782	0.0651837	Neutral	69181	protein_coding	ENSMUSG00000028630
ENSMUST00000004294	228.134	0.118563	0.246473	0.481038	0.630489	0.78282	Neutral	16581	protein_coding	ENSMUSG00000004187
ENSMUST00000004316	42612.6	2.24181	0.19602	11.4366	2.743e-30	6.65337e-28	Up	19156	protein_coding	ENSMUSG00000004207
ENSMUST00000004326	87.6041	-0.0571096	0.331047	-0.172512	0.863035	0.929203	Neutral	18846	protein_coding	ENSMUSG00000031398
ENSMUST00000004327	1003.24	0.564399	0.217958	2.58949	0.00961173	0.045685	Neutral	14381	protein_coding	ENSMUSG00000031400
ENSMUST00000004330	802.927	0.0190925	0.179131	0.106584	0.915119	0.957014	Neutral	16151	protein_coding	ENSMUSG00000004221
ENSMUST00000004343	116.386	0.174498	0.289818	0.602096	0.54711	0.720899	Neutral	70560	protein_coding	ENSMUSG00000004233
ENSMUST00000004375	2155.52	0.611305	0.201793	3.02936	0.0024507	0.0164131	Neutral	12034	protein_coding	ENSMUSG00000004264
ENSMUST00000004377	2117.93	1.79489	0.194143	9.24522	2.34752e-20	3.06266e-18	Neutral	15170	protein_coding	ENSMUSG00000004266
ENSMUST00000004378	61.766	1.43554	0.442668	3.24292	0.0011831	0.0093092	Neutral	13807	protein_coding	ENSMUSG00000004267
ENSMUST00000004379	1600.11	0.49642	0.20171	2.46106	0.0138527	0.0595031	Neutral	14791	protein_coding	ENSMUSG00000004268
ENSMUST00000004381	1236.96	0.0589006	0.232918	0.252882	0.80036	0.892638	Neutral	14792	protein_coding	ENSMUSG00000004270
ENSMUST00000004389	3416.2	0.561863	0.220026	2.55362	0.010661	0.0491882	Neutral	14790	protein_coding	ENSMUSG00000072772
ENSMUST00000004392	1168.77	1.96456	0.21109	9.30677	1.31784e-20	1.75552e-18	Neutral	27056	protein_coding	ENSMUSG00000029771
ENSMUST00000004396	3660.37	0.714543	0.203509	3.51111	0.000446232	0.00432758	Neutral	66144	protein_coding	ENSMUSG00000004285
ENSMUST00000004428	200.57	-0.0265226	0.260038	-0.101995	0.91876	0.959076	Neutral	12728	protein_coding	ENSMUSG00000004317
ENSMUST00000004430	247.138	-0.751988	0.263358	-2.85538	0.00429855	0.0251344	Neutral	12725	protein_coding	ENSMUSG00000004319
ENSMUST00000004470	306.61	-0.21109	0.215094	-0.981386	0.326402	0.529627	Neutral	70683	protein_coding	ENSMUSG00000004356
ENSMUST00000004473	16.4957	1.29796	0.748822	1.73334	0.0830357	0.214066	Neutral	20728	protein_coding	ENSMUSG00000004359
ENSMUST00000004494	1972.03	0.671524	0.188901	3.55491	0.000378115	0.00379211	Neutral	20467	protein_coding	ENSMUSG00000031622
ENSMUST00000004497	437.913	0.0616966	0.223458	0.276099	0.782472	0.881718	Neutral	16795	protein_coding	ENSMUSG00000004383
ENSMUST00000004505	1.56706	-1.14625	2.12865	-0.538488	0.59024	NA	Neutral	237636	protein_coding	ENSMUSG00000020447
ENSMUST00000004507	650.406	0.225495	0.22612	0.997235	0.31865	0.521713	Neutral	52513	protein_coding	ENSMUSG00000004393
ENSMUST00000004508	1807.2	0.0462745	0.17661	0.262015	0.79331	0.888055	Neutral	103694	protein_coding	ENSMUSG00000004394
ENSMUST00000004554	18730.9	0.727589	0.184956	3.93385	8.35962e-05	0.00112338	Neutral	20103	protein_coding	ENSMUSG00000012848
ENSMUST00000004560	223.432	1.18224	0.249888	4.73108	2.23325e-06	4.78359e-05	Neutral	12122	protein_coding	ENSMUSG00000004446
ENSMUST00000004565	1830.92	0.228461	0.175186	1.30411	0.192197	0.376351	Neutral	64143	protein_coding	ENSMUSG00000004451
ENSMUST00000004574	1797.9	0.287776	0.168588	1.70698	0.0878265	0.222551	Neutral	67838	protein_coding	ENSMUSG00000004460
ENSMUST00000004576	240.153	-0.215547	0.23746	-0.907721	0.364026	0.565938	Neutral	70573	protein_coding	ENSMUSG00000004462
ENSMUST00000004587	358.727	0.813053	0.274524	2.96168	0.00305963	0.0193979	Neutral	20256	protein_coding	ENSMUSG00000004473
ENSMUST00000004614	1045.11	-0.295984	0.16675	-1.77502	0.0758943	0.201105	Neutral	65020	protein_coding	ENSMUSG00000058638
ENSMUST00000004622	606.102	-0.0933472	0.22039	-0.423555	0.67189	0.81099	Neutral	14389	protein_coding	ENSMUSG00000004508
ENSMUST00000004634	410.39	-0.234579	0.219842	-1.06704	0.285955	0.48728	Neutral	55963	protein_coding	ENSMUSG00000020142
ENSMUST00000004646	2574.29	0.0182599	0.165191	0.110538	0.911983	0.955351	Neutral	23790	protein_coding	ENSMUSG00000004530
ENSMUST00000004655	3.74796	0.673157	1.54699	0.435139	0.663462	0.805261	Neutral	26437	protein_coding	ENSMUSG00000004540
ENSMUST00000004673	1536.86	-0.273354	0.204491	-1.33675	0.181304	0.362062	Neutral	29811	protein_coding	ENSMUSG00000004558
ENSMUST00000004681	786.751	0.105202	0.181993	0.578058	0.563225	0.733582	Neutral	50767	protein_coding	ENSMUSG00000004565
ENSMUST00000004683	899.214	0.334516	0.201456	1.6605	0.0968146	0.238097	Neutral	94178	protein_coding	ENSMUSG00000004567
ENSMUST00000004684	1364.64	-0.451117	0.160842	-2.80473	0.00503592	0.0282595	Neutral	102098	protein_coding	ENSMUSG00000004568
ENSMUST00000004686	244.865	-0.0837702	0.290185	-0.288678	0.772827	0.876358	Neutral	69129	protein_coding	ENSMUSG00000069633
ENSMUST00000004715	318.284	-0.791477	0.26425	-2.99518	0.0027428	0.017877	Neutral	76763	protein_coding	ENSMUSG00000061778
ENSMUST00000004728	137.857	1.06028	0.293951	3.60698	0.000309779	0.003243	Neutral	12489	protein_coding	ENSMUSG00000004609
ENSMUST00000004729	2671.44	0.524051	0.224046	2.33903	0.0193337	0.0757274	Neutral	110826	protein_coding	ENSMUSG00000004610
ENSMUST00000004745	1955.03	0.564823	0.196604	2.8729	0.00406721	0.0240822	Neutral	20911	protein_coding	ENSMUSG00000004626
ENSMUST00000004749	27.9048	-0.617688	0.582173	-1.061	0.288688	0.490483	Neutral	18545	protein_coding	ENSMUSG00000004630
ENSMUST00000004750	1365.7	-0.31566	0.19712	-1.60136	0.109298	0.258874	Neutral	20392	protein_coding	ENSMUSG00000004631
ENSMUST00000004756	121.275	0.198566	0.313455	0.633476	0.526423	0.704315	Neutral	80707	protein_coding	ENSMUSG00000004637
ENSMUST00000004761	158.574	-0.297739	0.274418	-1.08499	0.277928	0.478501	Neutral	18181	protein_coding	ENSMUSG00000058440
ENSMUST00000004774	11450.9	-0.83509	0.153784	-5.43029	5.62638e-08	1.71315e-06	Neutral	11826	protein_coding	ENSMUSG00000004655
ENSMUST00000004780	256.325	-0.0855331	0.230315	-0.371375	0.710358	0.836512	Neutral	56380	protein_coding	ENSMUSG00000004661
ENSMUST00000004784	9139.61	0.00182058	0.191355	0.00951414	0.992409	0.996274	Neutral	12798	protein_coding	ENSMUSG00000004665
ENSMUST00000004786	1785.23	0.25739	0.210736	1.22139	0.22194	0.413643	Neutral	66420	protein_coding	ENSMUSG00000004667
ENSMUST00000004827	562.877	2.73317	0.246676	11.08	1.56903e-28	3.4852e-26	Up	17085	protein_coding	ENSMUSG00000004707
ENSMUST00000004829	140.179	0.93211	0.28947	3.22005	0.00128167	0.00991293	Neutral	18106	protein_coding	ENSMUSG00000004709
ENSMUST00000004850	1022.61	1.81917	0.288405	6.30769	2.83224e-10	1.26414e-08	Neutral	13733	protein_coding	ENSMUSG00000004730
ENSMUST00000004868	132.605	0.435963	0.333871	1.30578	0.191626	0.37559	Neutral	67900	protein_coding	ENSMUSG00000004748
ENSMUST00000004892	2044.11	0.363148	0.188916	1.92227	0.0545712	0.159495	Neutral	53869	protein_coding	ENSMUSG00000004771
ENSMUST00000004910	713.702	0.122293	0.204663	0.597533	0.550152	0.723209	Neutral	217715	protein_coding	ENSMUSG00000004788
ENSMUST00000004913	137.707	0.354298	0.280744	1.26199	0.206951	0.394769	Neutral	18654	protein_coding	ENSMUSG00000004791
ENSMUST00000004920	1297.29	-0.150124	0.167948	-0.893872	0.37139	0.57289	Neutral	29869	protein_coding	ENSMUSG00000004798
ENSMUST00000004936	17.9205	-0.871943	0.72306	-1.20591	0.227853	0.420669	Neutral	56221	protein_coding	ENSMUSG00000004814
ENSMUST00000004949	505.996	-0.036826	0.21954	-0.167742	0.866786	0.931152	Neutral	22034	protein_coding	ENSMUSG00000027164
ENSMUST00000004955	564.919	-0.118978	0.226152	-0.526099	0.598819	0.760243	Neutral	212627	protein_coding	ENSMUSG00000020528
ENSMUST00000004959	2008.68	0.0611169	0.153151	0.399064	0.689846	0.822872	Neutral	71520	protein_coding	ENSMUSG00000004837
ENSMUST00000004964	8.3611	-0.337428	1.12326	-0.300401	0.763871	0.870982	Neutral	18736	protein_coding	ENSMUSG00000004842
ENSMUST00000004965	2094.67	-0.0460854	0.224235	-0.205522	0.837164	0.914512	Neutral	68942	protein_coding	ENSMUSG00000004843
ENSMUST00000004968	2020.29	0.661425	0.187541	3.52683	0.000420569	0.00414051	Neutral	26433	protein_coding	ENSMUSG00000004846
ENSMUST00000004985	401.997	-0.338231	0.220387	-1.53471	0.124855	0.283351	Neutral	268936	protein_coding	ENSMUSG00000063952
ENSMUST00000004986	483.032	0.889089	0.205068	4.33557	1.45381e-05	0.00025199	Neutral	26415	protein_coding	ENSMUSG00000004864
ENSMUST00000004987	525.031	0.462842	0.203591	2.27339	0.0230028	0.0859261	Neutral	20815	protein_coding	ENSMUSG00000004865
ENSMUST00000004990	1257.83	-0.0381797	0.15933	-0.239626	0.81062	0.898541	Neutral	26416	protein_coding	ENSMUSG00000053436
ENSMUST00000005003	1672.35	0.298925	0.207668	1.43944	0.150027	0.320119	Neutral	98386	protein_coding	ENSMUSG00000004880
ENSMUST00000005014	2.03726	1.33599	2.33714	0.571634	0.56757	NA	Neutral	73940	protein_coding	ENSMUSG00000004894
ENSMUST00000005015	889.039	0.166383	0.200393	0.830285	0.406378	0.605225	Neutral	94315	protein_coding	ENSMUSG00000004895
ENSMUST00000005016	1664.38	0.63462	0.205119	3.09391	0.0019754	0.0138478	Neutral	229503	protein_coding	ENSMUSG00000004896
ENSMUST00000005017	4634.9	0.282532	0.189775	1.48878	0.136546	0.300718	Neutral	15191	protein_coding	ENSMUSG00000004897
ENSMUST00000005019	3.50633	2.72529	1.61136	1.69129	0.0907812	0.227639	Neutral	12904	protein_coding	ENSMUSG00000004885
ENSMUST00000005041	1885.75	0.266834	0.169889	1.57064	0.116267	0.270165	Neutral	22185	protein_coding	ENSMUSG00000030435
ENSMUST00000005051	9424.12	0.705111	0.195299	3.61042	0.000305702	0.00320846	Neutral	16828	protein_coding	ENSMUSG00000063229
ENSMUST00000005053	1507.67	0.38258	0.186457	2.05184	0.0401856	0.128766	Neutral	70544	protein_coding	ENSMUSG00000004945
ENSMUST00000005057	411.263	0.188912	0.202696	0.931997	0.351338	0.553775	Neutral	50492	protein_coding	ENSMUSG00000004929
ENSMUST00000005064	714.39	0.333052	0.195479	1.70377	0.0884237	0.223658	Neutral	59004	protein_coding	ENSMUSG00000004934
ENSMUST00000005066	1299.35	0.141962	0.179682	0.790072	0.429486	0.62516	Neutral	26395	protein_coding	ENSMUSG00000004936
ENSMUST00000005067	2172.83	0.334877	0.211449	1.58373	0.113255	0.265318	Neutral	52551	protein_coding	ENSMUSG00000004937
ENSMUST00000005069	0.729781	-2.92626	3.96308	-0.73838	0.460283	NA	Neutral	69564	protein_coding	ENSMUSG00000004939
ENSMUST00000005072	471.883	0.64443	0.220139	2.92738	0.00341831	0.0210694	Neutral	74198	protein_coding	ENSMUSG00000004947
ENSMUST00000005073	0.583825	-2.60561	3.97696	-0.655176	0.512354	NA	Neutral	22788	protein_coding	ENSMUSG00000004948
ENSMUST00000005077	4364.62	0.625038	0.272351	2.29497	0.0217347	0.0824687	Neutral	15507	protein_coding	ENSMUSG00000004951
ENSMUST00000005103	72.4265	0.298286	0.360129	0.828277	0.407514	0.606421	Neutral	18025	protein_coding	ENSMUSG00000029832
ENSMUST00000005108	736.933	-0.324838	0.180675	-1.79792	0.0721902	0.194256	Neutral	214899	protein_coding	ENSMUSG00000030180
ENSMUST00000005114	49.9747	3.51541	0.50176	7.00617	2.44928e-12	1.45922e-10	Up	108017	protein_coding	ENSMUSG00000004988
ENSMUST00000005120	249.873	0.206574	0.231499	0.892333	0.372214	0.573592	Neutral	67736	protein_coding	ENSMUSG00000004994
ENSMUST00000005122	392.749	0.51366	0.247233	2.07764	0.0377425	0.123236	Neutral	67873	protein_coding	ENSMUSG00000004996
ENSMUST00000005164	1057.77	0.011379	0.175683	0.0647699	0.948357	0.974316	Neutral	18749	protein_coding	ENSMUSG00000005034
ENSMUST00000005173	390.581	-0.208063	0.207146	-1.00443	0.315173	0.518242	Neutral	27029	protein_coding	ENSMUSG00000005043
ENSMUST00000005175	77.3658	-0.460496	0.359243	-1.28185	0.199895	0.385825	Neutral	269610	protein_coding	ENSMUSG00000005045
ENSMUST00000005185	3501.12	1.75524	0.187807	9.34594	9.1075e-21	1.22181e-18	Neutral	13014	protein_coding	ENSMUSG00000005054
ENSMUST00000005188	99.9695	1.53575	0.40755	3.76824	0.000164401	0.00196483	Neutral	23921	protein_coding	ENSMUSG00000005057
ENSMUST00000005218	4217.86	1.19067	0.297701	3.99954	6.34655e-05	0.000891912	Neutral	12505	protein_coding	ENSMUSG00000005087
ENSMUST00000005220	29.7478	2.81105	0.753065	3.73281	0.000189356	0.00219564	Up	20511	protein_coding	ENSMUSG00000005089
ENSMUST00000005233	415.837	0.0186209	0.200534	0.0928566	0.926017	0.963061	Neutral	27103	protein_coding	ENSMUSG00000005102
ENSMUST00000005234	3347.88	0.453585	0.202071	2.24468	0.0247886	0.0907503	Neutral	22388	protein_coding	ENSMUSG00000005103
ENSMUST00000005238	91.0522	0.120963	0.325107	0.37207	0.709841	0.836106	Neutral	117591	protein_coding	ENSMUSG00000005107
ENSMUST00000005255	88.0619	-0.595723	0.371227	-1.60474	0.108551	0.257683	Neutral	22402	protein_coding	ENSMUSG00000005124
ENSMUST00000005256	999.122	0.470367	0.178674	2.63254	0.00847481	0.0416525	Neutral	17988	protein_coding	ENSMUSG00000005125
ENSMUST00000005262	42.7656	0.231939	0.494668	0.468878	0.639157	0.788868	Neutral	75311	protein_coding	ENSMUSG00000005131
ENSMUST00000005279	889.352	-0.00319344	0.305932	-0.0104384	0.991672	0.995991	Neutral	12224	protein_coding	ENSMUSG00000005148
ENSMUST00000005292	4581.44	0.734316	0.181076	4.05529	5.00718e-05	0.000730641	Neutral	21672	protein_coding	ENSMUSG00000005161
ENSMUST00000005336	1531.99	0.0199743	0.168341	0.118654	0.905549	0.952244	Neutral	80886	protein_coding	ENSMUSG00000005204
ENSMUST00000005352	15.0288	-0.452077	0.737793	-0.612742	0.540047	0.715209	Neutral	53419	protein_coding	ENSMUSG00000005220
ENSMUST00000005365	165.32	1.25003	0.262322	4.76524	1.88625e-06	4.11749e-05	Neutral	66442	protein_coding	ENSMUSG00000005233
ENSMUST00000005371	714.043	0.524309	0.199856	2.62344	0.00870479	0.0424769	Neutral	22059	protein_coding	ENSMUSG00000059552
ENSMUST00000005394	1091.8	0.13263	0.166416	0.796977	0.425465	0.621825	Neutral	22230	protein_coding	ENSMUSG00000005262
ENSMUST00000005399	32.1769	-0.189012	0.564168	-0.335027	0.737605	0.854515	Neutral	170740	protein_coding	ENSMUSG00000005267
ENSMUST00000005400	5.07356	-0.0941399	1.32787	-0.0708953	0.943481	0.971679	Neutral	19116	protein_coding	ENSMUSG00000005268
ENSMUST00000005406	14002.2	-0.465802	0.147958	-3.1482	0.00164279	0.011993	Neutral
more than one cell, but occurs at the cellular level.|Any process that initiates the activity of the inactive enzyme MAP kinase kinase kinase (MAPKKK).|Any process that activates or increases the frequency, rate or extent of tau-protein kinase activity.|An immune response against a fungus mediated through a body fluid. An example of this process is the antifungal humoral response in Drosophila me…	11820	protein_coding	ENSMUSG00000022892
ENSMUST00000005413	43.0707	-0.323977	0.429731	-0.753906	0.450905	0.643452	Neutral	57745	protein_coding	ENSMUSG00000052675
ENSMUST00000005431	938.659	-0.0544203	0.181945	-0.299103	0.764861	0.871621	Neutral	56384	protein_coding	ENSMUSG00000005299
ENSMUST00000005452	278.137	-0.596158	0.333361	-1.78832	0.0737239	0.197127	Neutral	14186	protein_coding	ENSMUSG00000005320
ENSMUST00000005470	30.4352	0.4826	0.658332	0.733064	0.463519	0.654295	Neutral	94332	protein_coding	ENSMUSG00000005338
ENSMUST00000005477	6787.69	-0.55018	0.176659	-3.11437	0.00184341	0.0131361	Neutral	13088	protein_coding	ENSMUSG00000030483
ENSMUST00000005487	2137.57	0.549447	0.215634	2.54806	0.0108325	0.0497742	Neutral	56551	protein_coding	ENSMUSG00000005354
ENSMUST00000005490	3.83648	-0.709746	1.65488	-0.42888	0.668011	0.808138	Neutral	20513	protein_coding	ENSMUSG00000005357
ENSMUST00000005493	444.375	-0.42562	0.219641	-1.9378	0.0526481	0.155556	Neutral	20512	protein_coding	ENSMUSG00000005360
ENSMUST00000005503	374.652	0.0586514	0.205342	0.285628	0.775163	0.8776	Neutral	17688	protein_coding	ENSMUSG00000005370
ENSMUST00000005504	1230.01	-0.295063	0.182182	-1.6196	0.105318	0.252491	Neutral	225055	protein_coding	ENSMUSG00000005371
ENSMUST00000005507	71.4925	-0.065423	0.397	-0.164793	0.869107	0.932315	Neutral	58805	protein_coding	ENSMUSG00000005373
ENSMUST00000005508	86.2922	0.325977	0.329945	0.987975	0.323165	0.526282	Neutral	27368	protein_coding	ENSMUSG00000005374
ENSMUST00000005509	98.0069	0.50928	0.360326	1.41339	0.157543	0.330632	Neutral	20907	protein_coding	ENSMUSG00000007207
ENSMUST00000005518	85.0038	-0.782677	0.396871	-1.97212	0.0485959	0.146906	Neutral	225888	protein_coding	ENSMUSG00000045098
ENSMUST00000005532	1411.2	-0.454265	0.234229	-1.9394	0.0524522	0.155128	Neutral	18073	protein_coding	ENSMUSG00000005397
ENSMUST00000005548	1749.5	1.69054	0.203466	8.30869	9.67627e-17	9.52039e-15	Neutral	15368	protein_coding	ENSMUSG00000005413
ENSMUST00000005578	1163.75	0.148897	0.175435	0.848731	0.396031	0.595792	Neutral	71722	protein_coding	ENSMUSG00000005442
ENSMUST00000005583	504.45	0.550252	0.257121	2.14005	0.0323508	0.110207	Neutral	18476	protein_coding	ENSMUSG00000005447
ENSMUST00000005592	154.3	0.417851	0.326041	1.28159	0.199987	0.385931	Neutral	243958	protein_coding	ENSMUSG00000030468
ENSMUST00000005597	68.1841	0.114513	0.412734	0.27745	0.781435	0.881136	Neutral	210104	protein_coding	ENSMUSG00000056592
ENSMUST00000005600	421.667	0.432025	0.222471	1.94194	0.0521439	0.154481	Neutral	19724	protein_coding	ENSMUSG00000031706
ENSMUST00000005601	230.83	1.89992	0.240545	7.89841	2.82476e-15	2.41369e-13	Neutral	50931	protein_coding	ENSMUSG00000005465
ENSMUST00000005606	1556.65	0.191379	0.172129	1.11183	0.26621	0.465457	Neutral	18747	protein_coding	ENSMUSG00000005469
ENSMUST00000005607	115.668	1.41835	0.32734	4.33296	1.47117e-05	0.000254535	Neutral	66929	protein_coding	ENSMUSG00000005470
ENSMUST00000005611	1.61515	1.39547	2.29729	0.60744	0.543559	NA	Neutral	59310	protein_coding	ENSMUSG00000005474
ENSMUST00000005616	2826.17	0.0706212	0.181202	0.389736	0.696731	0.827542	Neutral	320795	protein_coding	ENSMUSG00000057672
ENSMUST00000005620	1623.99	1.70567	0.280039	6.09082	1.12334e-09	4.58459e-08	Neutral	81489	protein_coding	ENSMUSG00000005483
ENSMUST00000005643	1716.21	0.0990516	0.224369	0.441468	0.658874	0.802314	Neutral	13046	protein_coding	ENSMUSG00000005506
ENSMUST00000005647	1780.7	0.605393	0.236318	2.56177	0.010414	0.0483856	Neutral	68349	protein_coding	ENSMUSG00000005510
ENSMUST00000005651	3515.86	-0.639449	0.199188	-3.21029	0.00132602	0.0101912	Neutral	18984	protein_coding	ENSMUSG00000005514
ENSMUST00000005669	56.2674	-4.70953	1.28212	-3.67323	0.000239507	0.00265473	Down	13089	protein_coding	ENSMUSG00000040583
ENSMUST00000005671	788.466	-0.646726	0.171516	-3.77063	0.000162833	0.00195003	Neutral	16001	protein_coding	ENSMUSG00000005533
ENSMUST00000005678	193.055	0.976932	0.332363	2.93935	0.00328904	0.0204709	Neutral	14128	protein_coding	ENSMUSG00000005540
ENSMUST00000005685	602.138	-1.57689	0.58369	-2.70158	0.00690112	0.0358039	Neutral	13087	protein_coding	ENSMUSG00000005547
ENSMUST00000005692	0.180155	-0.791785	4.08047	-0.194042	0.846143	NA	Neutral	11944	protein_coding	ENSMUSG00000005553
ENSMUST00000005705	2053.65	0.345232	0.179469	1.92363	0.0544012	0.15911	Neutral	21849	protein_coding	ENSMUSG00000005566
ENSMUST00000005711	4020.82	0.374197	0.217183	1.72296	0.0848959	0.217419	Neutral	68953	protein_coding	ENSMUSG00000033916
ENSMUST00000005714	1757.16	0.729007	0.186163	3.91597	9.00414e-05	0.00119309	Neutral	22192	protein_coding	ENSMUSG00000005575
ENSMUST00000005719	82.6185	-1.60525	0.421176	-3.81134	0.000138213	0.00170094	Neutral	11515	protein_coding	ENSMUSG00000005580
ENSMUST00000005722	521.28	-0.214337	0.215757	-0.993419	0.320506	0.523516	Neutral	17260	protein_coding	ENSMUSG00000005583
ENSMUST00000005749	703.776	0.00419952	0.214207	0.019605	0.984358	0.992448	Neutral	22083	protein_coding	ENSMUSG00000005609
ENSMUST00000005751	49.46	-1.05347	0.425102	-2.47815	0.0132066	0.057443	Neutral	17540	protein_coding	ENSMUSG00000005611
ENSMUST00000005768	607.327	-0.141017	0.184916	-0.762597	0.445704	0.638923	Neutral	18720	protein_coding	ENSMUSG00000028126
ENSMUST00000005769	30.9161	-0.115597	0.527874	-0.218985	0.826661	0.907775	Neutral	50874	protein_coding	ENSMUSG00000005628
ENSMUST00000005798	1809.71	0.342612	0.180544	1.89767	0.0577398	0.165948	Neutral	72183	protein_coding	ENSMUSG00000005656
ENSMUST00000005810	301.476	1.87051	0.315001	5.93811	2.88323e-09	1.09474e-07	Neutral	17768	protein_coding	ENSMUSG00000005667
ENSMUST00000005815	1211.14	-0.415818	0.204416	-2.03418	0.0419339	0.132773	Neutral	16590	protein_coding	ENSMUSG00000005672
ENSMUST00000005817	1128.53	0.289465	0.198786	1.45617	0.145347	0.31354	Neutral	641376	protein_coding	ENSMUSG00000005674
ENSMUST00000005820	27.2371	-0.137617	0.596984	-0.230521	0.817687	0.902529	Neutral	12355	protein_coding	ENSMUSG00000005677
ENSMUST00000005824	15.5632	1.70075	0.813462	2.09075	0.0365505	0.12044	Neutral	11807	protein_coding	ENSMUSG00000005681
ENSMUST00000005825	710.071	-0.0386393	0.196699	-0.196438	0.844267	0.918499	Neutral	103135	protein_coding	ENSMUSG00000005682
ENSMUST00000005826	2247.58	0.322555	0.162185	1.98881	0.0467224	0.142876	Neutral	12974	protein_coding	ENSMUSG00000005683
ENSMUST00000005829	303.933	-0.182834	0.22338	-0.818491	0.413077	0.61119	Neutral	11717	protein_coding	ENSMUSG00000005686
ENSMUST00000005830	1295.68	0.42789	0.204678	2.09055	0.0365684	0.120473	Neutral	68183	protein_coding	ENSMUSG00000005687
ENSMUST00000005839	148.996	2.13236	0.321278	6.63713	3.19849e-11	1.64694e-09	Up	20400	protein_coding	ENSMUSG00000005696
ENSMUST00000005841	1138.08	-0.148548	0.165439	-0.897903	0.369237	0.571119	Neutral	13018	protein_coding	ENSMUSG00000005698
ENSMUST00000005849	33.5986	1.578	0.57378	2.75018	0.00595628	0.0320876	Neutral	11604	protein_coding	ENSMUSG00000005705
ENSMUST00000005860	4.42585	2.64871	1.47252	1.79876	0.0720572	0.194005	Neutral	19293	protein_coding	ENSMUSG00000005716
ENSMUST00000005862	151.863	-0.358313	0.264319	-1.35561	0.175224	0.354179	Neutral	83383	protein_coding	ENSMUSG00000005718
ENSMUST00000005889	963.664	2.30777	0.192885	11.9645	5.45291e-33	1.49477e-30	Up	22324	protein_coding	ENSMUSG00000034116
ENSMUST00000005891	3.82919	-0.516883	1.5221	-0.339585	0.734169	0.852269	Neutral	101533	protein_coding	ENSMUSG00000047884
ENSMUST00000005907	326.152	1.46172	0.238217	6.13607	8.45859e-10	3.53891e-08	Neutral	12503	protein_coding	ENSMUSG00000005763
ENSMUST00000005923	4660.91	0.710394	0.178927	3.9703	7.1781e-05	0.000986698	Neutral	19172	protein_coding	ENSMUSG00000005779
ENSMUST00000005950	155.788	1.36766	0.28426	4.8113	1.49952e-06	3.3599e-05	Neutral	17381	protein_coding	ENSMUSG00000049723
ENSMUST00000005952	488.266	-0.0510387	0.226896	-0.224943	0.822024	0.905135	Neutral	22785	protein_coding	ENSMUSG00000005802
ENSMUST00000005953	1331.18	0.0426454	0.222119	0.191994	0.847747	0.920644	Neutral	59010	protein_coding	ENSMUSG00000005803
ENSMUST00000005954	439.406	0.201513	0.198415	1.01561	0.309813	0.512766	Neutral	18457	protein_coding	ENSMUSG00000005804
ENSMUST00000005964	1814.08	0.176117	0.182917	0.962821	0.335637	0.538713	Neutral	11532	protein_coding	ENSMUSG00000028138
ENSMUST00000005975	1540.43	0.191107	0.200546	0.952936	0.340623	0.543223	Neutral	78308	protein_coding	ENSMUSG00000005823
ENSMUST00000005976	46.4045	1.11817	0.443884	2.51905	0.0117673	0.0528153	Neutral	50930	protein_coding	ENSMUSG00000005824
ENSMUST00000006005	92.959	-0.209557	0.317653	-0.659705	0.509443	0.691321	Neutral	19228	protein_coding	ENSMUSG00000032492
ENSMUST00000006020	20.6579	-0.429177	0.720644	-0.595546	0.551479	0.72431	Neutral	12789	protein_coding	ENSMUSG00000005864
ENSMUST00000006027	4296.49	0.210724	0.230897	0.912633	0.361436	0.563354	Neutral	13476	protein_coding	ENSMUSG00000005873
ENSMUST00000006029	457.581	0.464876	0.227118	2.04684	0.0406735	0.129886	Neutral	73167	protein_coding	ENSMUSG00000078954
ENSMUST00000006035	3015.27	0.471775	0.204716	2.30453	0.0211927	0.0809335	Neutral	66366	protein_coding	ENSMUSG00000005881
ENSMUST00000006036	236.495	-0.143343	0.239597	-0.598269	0.549661	0.722854	Neutral	56046	protein_coding	ENSMUSG00000005882
ENSMUST00000006037	68.0927	-1.84015	0.508463	-3.61905	0.000295689	0.00312621	Neutral	17978	protein_coding	ENSMUSG00000005886
ENSMUST00000006046	0.342658	0.169988	4.08047	0.0416589	0.966771	NA	Neutral	22044	protein_coding	ENSMUSG00000005892
ENSMUST00000006053	566.27	-0.0123032	0.199546	-0.0616559	0.950837	0.975649	Neutral	77626	protein_coding	ENSMUSG00000005899
ENSMUST00000006061	246.889	-0.143453	0.248451	-0.57739	0.563676	0.733884	Neutral	71382	protein_coding	ENSMUSG00000005907
ENSMUST00000006071	7.14268	-1.41984	1.06182	-1.33717	0.181167	0.36194	Neutral	18423	protein_coding	ENSMUSG00000005917
ENSMUST00000006094	0.422543	0.806009	4.06274	0.19839	0.84274	NA	Neutral	76279	protein_coding	ENSMUSG00000022445
ENSMUST00000006101	202.907	1.30814	0.32267	4.05412	5.03233e-05	0.000733182	Neutral	16407	protein_coding	ENSMUSG00000005947
ENSMUST00000006103	393.886	0.119065	0.220045	0.541095	0.588442	0.752426	Neutral	83429	protein_coding	ENSMUSG00000005949
ENSMUST00000006104	190.939	0.256767	0.257626	0.996669	0.318925	0.521946	Neutral	94045	protein_coding	ENSMUSG00000005950
ENSMUST00000006105	104.668	-0.155008	0.305569	-0.507277	0.611961	0.769562	Neutral	74637	protein_coding	ENSMUSG00000005951
ENSMUST00000006106	1.37119	1.55677	2.42983	0.640689	0.521725	NA	Neutral	193034	protein_coding	ENSMUSG00000005952
ENSMUST00000006112	724.91	-0.601996	0.198938	-3.02605	0.00247771	0.0165449	Neutral	13845	protein_coding	ENSMUSG00000005958
ENSMUST00000006123	820.622	-0.317658	0.209374	-1.51718	0.129221	0.290006	Neutral	22156	protein_coding	ENSMUSG00000005968
ENSMUST00000006128	1880.7	-0.00783362	0.183121	-0.0427784	0.965878	0.983168	Neutral	19672	protein_coding	ENSMUSG00000005973
ENSMUST00000006136	103.746	0.734237	0.321041	2.28705	0.0221927	0.0837909	Neutral	13419	protein_coding	ENSMUSG00000005980
ENSMUST00000006137	1305.6	0.226705	0.187525	1.20894	0.226687	0.419296	Neutral	68015	protein_coding	ENSMUSG00000005981
ENSMUST00000006139	167.832	0.154582	0.26292	0.587942	0.556571	0.728286	Neutral	73261	protein_coding	ENSMUSG00000005983
ENSMUST00000006151	0.291912	-1.61139	4.0453	-0.398337	0.690382	NA	Neutral	22178	protein_coding	ENSMUSG00000005994
ENSMUST00000006167	233.192	-0.868673	0.298055	-2.91447	0.00356291	0.0217221	Neutral	226499	protein_coding	ENSMUSG00000006010
ENSMUST00000006171	497.306	0.421225	0.278777	1.51098	0.130794	0.292381	Neutral	96875	protein_coding	ENSMUSG00000006014
ENSMUST00000006178	359.499	0.186876	0.224344	0.832991	0.40485	0.603745	Neutral	70394	protein_coding	ENSMUSG00000006021
ENSMUST00000006181	2134.91	0.425364	0.174392	2.43912	0.0147229	0.0622238	Neutral	108124	protein_coding	ENSMUSG00000006024
ENSMUST00000006205	649.481	-0.425925	0.233246	-1.82608	0.0678385	0.185832	Neutral	108857	protein_coding	ENSMUSG00000024483
ENSMUST00000006209	1067.93	0.244703	0.170528	1.43497	0.151297	0.321824	Neutral	24068	protein_coding	ENSMUSG00000006050
ENSMUST00000006217	1353.55	0.770179	0.19383	3.97347	7.08331e-05	0.000975931	Neutral	27681	protein_coding	ENSMUSG00000006058
ENSMUST00000006221	1380.5	-0.073958	0.165731	-0.446254	0.655414	0.799846	Neutral	245944	protein_coding	ENSMUSG00000020128
ENSMUST00000006235	20061.1	1.59862	0.214823	7.44158	9.9485e-14	6.97918e-12	Neutral	13030	protein_coding	ENSMUSG00000021939
ENSMUST00000006254	1680.59	0.649554	0.189346	3.43052	0.000602433	0.00548148	Neutral	66411	protein_coding	ENSMUSG00000006095
ENSMUST00000006286	1803.83	-0.0118294	0.168737	-0.0701053	0.94411	0.971971	Neutral	19062	protein_coding	ENSMUSG00000006127
ENSMUST00000006293	813.535	-0.0131866	0.183066	-0.0720319	0.942577	0.971218	Neutral	12929	protein_coding	ENSMUSG00000006134
ENSMUST00000006301	966.059	0.458005	0.200951	2.27918	0.0226562	0.0849769	Neutral	71735	protein_coding	ENSMUSG00000029703
ENSMUST00000006303	1.60402	1.17726	2.28436	0.515355	0.606305	NA	Neutral	69665	protein_coding	ENSMUSG00000006143
ENSMUST00000006311	141.48	-1.13183	0.318099	-3.55811	0.000373538	0.00375984	Neutral	21679	protein_coding	ENSMUSG00000030353
ENSMUST00000006341	13.3092	0.489044	0.847165	0.577271	0.563756	0.73393	Neutral	54373	protein_coding	ENSMUSG00000006179
ENSMUST00000006353	178.37	-0.525361	0.25833	-2.03368	0.0419841	0.132895	Neutral	68916	protein_coding	ENSMUSG00000006191
ENSMUST00000006367	1762.74	-0.142993	0.190664	-0.749972	0.453271	0.645604	Neutral	56213	protein_coding	ENSMUSG00000006205
ENSMUST00000006377	546.403	0.339561	0.219	1.5505	0.121021	0.277325	Neutral	22642	protein_coding	ENSMUSG00000006215
ENSMUST00000006378	1.52569	-0.175933	2.52058	-0.0697988	0.944354	NA	Neutral	56365	protein_coding	ENSMUSG00000006216
ENSMUST00000006380	10.5462	0.413979	1.08565	0.381318	0.702967	0.831537	Neutral	277743	protein_coding	ENSMUSG00000006218
ENSMUST00000006381	733.581	0.153506	0.194301	0.790042	0.429503	0.625176	Neutral	74202	protein_coding	ENSMUSG00000006219
ENSMUST00000006391	5921.32	0.38759	0.158073	2.45196	0.014208	0.0606914	Neutral	20723	protein_coding	ENSMUSG00000045827
ENSMUST00000006392	23.3208	0.733071	0.661475	1.10824	0.26776	0.467271	Neutral	20706	protein_coding	ENSMUSG00000021403
ENSMUST00000006397	62.0743	-0.853681	0.389134	-2.1938	0.0282501	0.0999269	Neutral	13857	protein_coding	ENSMUSG00000006235
ENSMUST00000006403	71.6489	-0.590567	0.382101	-1.54558	0.122206	0.27911	Neutral	67119	protein_coding	ENSMUSG00000006241
ENSMUST00000006415	83.8551	0.603067	0.427723	1.40995	0.158555	0.332013	Neutral	18796	protein_coding	ENSMUSG00000040061
ENSMUST00000006424	143.62	-0.224633	0.311578	-0.720954	0.470938	0.660335	Neutral	68473	protein_coding	ENSMUSG00000006262
ENSMUST00000006431	40.4407	-0.821199	0.691993	-1.18672	0.23534	0.429502	Neutral	110935	protein_coding	ENSMUSG00000006269
ENSMUST00000006435	3507.07	0.42702	0.223898	1.90721	0.0564938	0.163402	Neutral	11966	protein_coding	ENSMUSG00000006273
ENSMUST00000006444	1187.83	0.971923	0.219723	4.4234	9.71583e-06	0.000177283	Neutral	21745	protein_coding	ENSMUSG00000006281
ENSMUST00000006451	832.965	-0.0581218	0.212567	-0.273428	0.784524	0.882864	Neutral	219022	protein_coding	ENSMUSG00000006288
ENSMUST00000006452	1241.24	0.243859	0.226849	1.07498	0.282384	0.483496	Neutral	66246	protein_coding	ENSMUSG00000006289
ENSMUST00000006462	4341.9	0.421905	0.232447	1.81505	0.0695157	0.189088	Neutral	227290	protein_coding	ENSMUSG00000006299
ENSMUST00000006467	6891.92	0.479137	0.174069	2.75258	0.00591285	0.0319054	Neutral	76709	protein_coding	ENSMUSG00000006304
ENSMUST00000006470	976.025	0.354855	0.218838	1.62154	0.104901	0.25176	Neutral	75410	protein_coding	ENSMUSG00000006307
ENSMUST00000006476	20.2946	-0.360072	0.630571	-0.571025	0.567983	0.737006	Neutral	109637	protein_coding	ENSMUSG00000006313
ENSMUST00000006478	1248.53	0.383349	0.1797	2.13327	0.0329023	0.111517	Neutral	69804	protein_coding	ENSMUSG00000006315
ENSMUST00000006496	25499	1.02147	0.234914	4.34828	1.37209e-05	0.00023905	Neutral	76846	protein_coding	ENSMUSG00000006333
ENSMUST00000006508	25.6362	0.944735	0.560319	1.68607	0.0917831	0.229426	Neutral	14598	protein_coding	ENSMUSG00000006345
ENSMUST00000006523	10906.8	0.886617	0.241273	3.67475	0.000238087	0.00264176	Neutral	12925	protein_coding	ENSMUSG00000006360
ENSMUST00000006525	238.551	-0.534539	0.305881	-1.74754	0.0805446	0.209684	Neutral	12398	protein_coding	ENSMUSG00000006362
ENSMUST00000006544	308.709	-0.421729	0.322626	-1.30717	0.191153	0.374973	Neutral	26912	protein_coding	ENSMUSG00000006378
ENSMUST00000006556	2.92953	-2.18445	1.79845	-1.21463	0.224509	0.41672	Neutral	17480	protein_coding	ENSMUSG00000006389
ENSMUST00000006557	7915.59	-0.37844	0.226972	-1.66734	0.0954468	0.235695	Neutral	54325	protein_coding	ENSMUSG00000006390
ENSMUST00000006559	43.046	-0.638645	0.489027	-1.30595	0.191569	0.375517	Neutral	21983	protein_coding	ENSMUSG00000035274
ENSMUST00000006562	745.106	0.343595	0.240771	1.42706	0.153563	0.325279	Neutral	NA	polymorphic_pseudogene	ENSMUSG00000006395
ENSMUST00000006565	222.013	1.27943	0.317581	4.02867	5.60927e-05	0.000804024	Neutral	107995	protein_coding	ENSMUSG00000006398
ENSMUST00000006578	256.056	-0.516949	0.293665	-1.76034	0.0783503	0.20558	Neutral	71740	protein_coding	ENSMUSG00000006411
ENSMUST00000006579	1009.71	0.438807	0.222719	1.97023	0.0488123	0.147321	Neutral	18637	protein_coding	ENSMUSG00000006412
ENSMUST00000006587	1573.42	0.383427	0.204615	1.87389	0.0609452	0.17215	Neutral	407243	protein_coding	ENSMUSG00000090213
ENSMUST00000006611	393.359	0.56632	0.213604	2.65127	0.00801906	0.0400033	Neutral	20810	protein_coding	ENSMUSG00000006442
ENSMUST00000006614	1008.19	-0.128703	0.164253	-0.783565	0.433295	0.628496	Neutral	13836	protein_coding	ENSMUSG00000006445
ENSMUST00000006618	264.675	-0.39147	0.267587	-1.46296	0.143478	0.31078	Neutral	213649	protein_coding	ENSMUSG00000028919
ENSMUST00000006625	597.654	0.889216	0.209537	4.24372	2.19849e-05	0.000361763	Neutral	56275	protein_coding	ENSMUSG00000006456
ENSMUST00000006626	13.4995	-0.343679	0.7732	-0.44449	0.656689	0.800771	Neutral	11474	protein_coding	ENSMUSG00000006457
ENSMUST00000006629	19124.5	-0.58668	0.176678	-3.32062	0.000898173	0.00752221	Neutral	20742	protein_coding	ENSMUSG00000020315
ENSMUST00000006632	211.71	0.151176	0.271123	0.557592	0.577123	0.7439	Neutral	70605	protein_coding	ENSMUSG00000006463
ENSMUST00000006638	0.569152	2.72273	3.98899	0.682562	0.494884	NA	Neutral	142681	protein_coding	ENSMUSG00000006469
ENSMUST00000006646	965.215	-0.0649668	0.179166	-0.362607	0.716899	0.840668	Neutral	56876	protein_coding	ENSMUSG00000006476
ENSMUST00000006667	8961.16	1.88254	0.171107	11.0021	3.73352e-28	8.08477e-26	Neutral	74558	protein_coding	ENSMUSG00000045868
ENSMUST00000006669	530.087	-0.142103	0.220112	-0.645592	0.518543	0.698443	Neutral	228026	protein_coding	ENSMUSG00000006494
ENSMUST00000006679	21.742	0.626699	0.683868	0.916403	0.359456	0.561539	Neutral	19152	protein_coding	ENSMUSG00000057729
ENSMUST00000006687	13.928	-1.52131	0.86887	-1.7509	0.0799628	0.208702	Neutral	18407	protein_coding	ENSMUSG00000028359
ENSMUST00000006692	656.733	0.630336	0.328881	1.91661	0.0552874	0.160974	Neutral	192156	protein_coding	ENSMUSG00000006517
ENSMUST00000006697	24.8193	-0.613514	0.557805	-1.09987	0.271388	0.471309	Neutral	16426	protein_coding	ENSMUSG00000006522
ENSMUST00000006701	984.396	-0.186035	0.235664	-0.789408	0.429874	0.625547	Neutral	69179	protein_coding	ENSMUSG00000006526
ENSMUST00000006703	1885.8	0.770746	0.233654	3.29866	0.000971464	0.00798099	Neutral	16427	protein_coding	ENSMUSG00000021922
ENSMUST00000006704	57.8073	0.613849	0.445474	1.37797	0.168212	0.344869	Neutral	16424	protein_coding	ENSMUSG00000006529
ENSMUST00000006716	16.6178	1.73712	0.68932	2.52005	0.0117338	0.0527197	Neutral	22420	protein_coding	ENSMUSG00000033227
ENSMUST00000006718	1.64233	4.26534	2.67161	1.59654	0.110368	NA	Neutral	22409	protein_coding	ENSMUSG00000026167
ENSMUST00000006721	1.12138	-0.86035	3.16608	-0.27174	0.785822	NA	Neutral	12958	protein_coding	ENSMUSG00000006546
ENSMUST00000006742	468.35	-1.00048	0.190727	-5.2456	1.55773e-07	4.32513e-06	Neutral	11979	protein_coding	ENSMUSG00000006567
ENSMUST00000006749	91.3427	-0.261153	0.388629	-0.671985	0.501593	0.685188	Neutral	20533	protein_coding	ENSMUSG00000006574
ENSMUST00000006750	103.053	0.623951	0.343746	1.81515	0.069501	0.189074	Neutral	51799	protein_coding	ENSMUSG00000006575
ENSMUST00000006754	3043	0.108354	0.190389	0.56912	0.569275	0.737905	Neutral	21429	protein_coding	ENSMUSG00000020923
ENSMUST00000006760	202.059	0.788755	0.262461	3.00523	0.00265378	0.0174141	Neutral	67177	protein_coding	ENSMUSG00000006585
ENSMUST00000006761	81.6066	-0.498015	0.393827	-1.26455	0.206031	0.393604	Neutral	12395	protein_coding	ENSMUSG00000006586
ENSMUST00000006762	33.0479	1.67556	0.515507	3.25033	0.00115272	0.00912396	Neutral	30927	protein_coding	ENSMUSG00000006587
ENSMUST00000006764	2001.06	0.889492	0.24746	3.59448	0.000325037	0.00336228	Neutral	11821	protein_coding	ENSMUSG00000006589
ENSMUST00000006774	859.684	0.232829	0.179581	1.29651	0.1948	0.37949	Neutral	14884	protein_coding	ENSMUSG00000006599
ENSMUST00000006786	9.9942	-0.801307	0.995478	-0.804947	0.420851	0.617891	Neutral	218103	protein_coding	ENSMUSG00000036110
ENSMUST00000006787	363.321	0.101919	0.218926	0.465539	0.641545	0.790355	Neutral	15216	protein_coding	ENSMUSG00000006611
ENSMUST00000006792	78.5276	0.319175	0.402705	0.792579	0.428023	0.623961	Neutral	17086	protein_coding	ENSMUSG00000062524
ENSMUST00000006814	335.423	0.43913	0.205167	2.14036	0.0323258	0.110153	Neutral	57742	polymorphic_pseudogene	ENSMUSG00000006638
ENSMUST00000006818	31.5436	-0.631865	0.551274	-1.14619	0.251716	0.448669	Neutral	69852	protein_coding	ENSMUSG00000006642
ENSMUST00000006828	321.873	-0.227058	0.265721	-0.854497	0.39283	0.592886	Neutral	11803	protein_coding	ENSMUSG00000006651
ENSMUST00000006838	1716.62	0.222214	0.185053	1.20081	0.229825	0.423045	Neutral	97541	protein_coding	ENSMUSG00000032604
ENSMUST00000006851	948.941	-0.348982	0.174437	-2.00062	0.0454332	0.140143	Neutral	69232	protein_coding	ENSMUSG00000006673
ENSMUST00000006853	230.849	-0.19854	0.258704	-0.767439	0.44282	0.636666	Neutral	74443	protein_coding	ENSMUSG00000006675
ENSMUST00000006854	1724.11	0.144077	0.175202	0.822351	0.410877	0.609371	Neutral	71472	protein_coding	ENSMUSG00000006676
ENSMUST00000006856	134.735	0.0551364	0.275901	0.199841	0.841605	0.917008	Neutral	18968	protein_coding	ENSMUSG00000006678
ENSMUST00000006893	11.4097	-0.427842	1.21514	-0.352092	0.724769	0.845927	Neutral	210108	protein_coding	ENSMUSG00000006711
ENSMUST00000006898	339.544	0.615145	0.251562	2.44531	0.0144729	0.0614685	Neutral	57441	protein_coding	ENSMUSG00000006715
ENSMUST00000006900	700.947	0.37606	0.202975	1.85274	0.0639201	0.178098	Neutral	66834	protein_coding	ENSMUSG00000006717
ENSMUST00000006903	31.1185	-0.453113	0.518081	-0.874599	0.381792	0.582625	Neutral	193452	protein_coding	ENSMUSG00000006720
ENSMUST00000006911	3467.17	0.484406	0.182816	2.64969	0.00805663	0.0401486	Neutral	12567	protein_coding	ENSMUSG00000006728
ENSMUST00000006912	894.896	0.650422	0.218871	2.97172	0.00296139	0.0189221	Neutral	18718	protein_coding	ENSMUSG00000026737
ENSMUST00000006914	1927.01	1.30124	0.232337	5.60066	2.13541e-08	6.98405e-07	Neutral	14421	protein_coding	ENSMUSG00000006731
ENSMUST00000006915	217.857	0.380012	0.272928	1.39235	0.163816	0.338973	Neutral	17299	protein_coding	ENSMUSG00000006732
ENSMUST00000006952	3.06952	5.15808	1.97534	2.61124	0.00902142	0.0436603	Up	20211	protein_coding	ENSMUSG00000040017
ENSMUST00000006956	11151	7.30525	0.255022	28.6456	1.82064e-180	5.75607e-176	Up	20210	protein_coding	ENSMUSG00000040026
ENSMUST00000006963	2.81873	-0.210103	1.63677	-0.128365	0.89786	0.948249	Neutral	70843	protein_coding	ENSMUSG00000055937
ENSMUST00000006969	379.352	-1.28311	0.267597	-4.79494	1.62721e-06	3.61698e-05	Neutral	94179	protein_coding	ENSMUSG00000006777
ENSMUST00000006973	490.926	0.330605	0.199912	1.65375	0.0981791	0.240465	Neutral	14534	protein_coding	ENSMUSG00000020918
ENSMUST00000006976	110.337	-0.0401682	0.347648	-0.115543	0.908015	0.953231	Neutral	74407	protein_coding	ENSMUSG00000006784
ENSMUST00000006991	7.75853	-0.560678	0.959798	-0.584163	0.559111	0.73039	Neutral	15165	protein_coding	ENSMUSG00000021730
ENSMUST00000007005	1025.62	-0.274348	0.253639	-1.08165	0.279408	0.480115	Neutral	110460	protein_coding	ENSMUSG00000023832
ENSMUST00000007007	1039.19	0.0665579	0.171672	0.387703	0.698236	0.828483	Neutral	60532	protein_coding	ENSMUSG00000060475
ENSMUST00000007012	3381.82	1.24846	0.169399	7.36991	1.70739e-13	1.16087e-11	Neutral	20656	protein_coding	ENSMUSG00000006818
ENSMUST00000007042	2599.08	0.209319	0.163572	1.27968	0.200659	0.386742	Neutral	24010	protein_coding	ENSMUSG00000024474
ENSMUST00000007046	448.651	0.336671	0.200387	1.6801	0.0929376	0.231419	Neutral	71983	protein_coding	ENSMUSG00000006850
ENSMUST00000007130	15040.2	-0.551327	0.169223	-3.25799	0.00112204	0.00893331	Neutral
interaction of two or more cells or tissues that causes the cells of the foregut to change their fates and specify the development of the lung.|Any process that stops, prevents, or reduces the frequency, rate or extent of chondrocyte differentiation.|Any process that modulates the frequency, rate or extent of histone demethylase activity (H3-K4 specific).|Any process that stops, prevents or reduc…	12387	protein_coding	ENSMUSG00000006932
ENSMUST00000007131	2964.85	-0.585519	0.225288	-2.59898	0.00935018	0.0447988	Neutral	104112	protein_coding	ENSMUSG00000020917
ENSMUST00000007139	1527.42	0.545625	0.238023	2.29232	0.021887	0.0829239	Neutral	68969	protein_coding	ENSMUSG00000006941
ENSMUST00000007171	131.107	-0.165886	0.32413	-0.511787	0.6088	0.767469	Neutral	12667	protein_coding	ENSMUSG00000006958
ENSMUST00000007207	97.1054	-0.266381	0.326887	-0.814903	0.415128	0.612978	Neutral	12724	protein_coding	ENSMUSG00000022843
ENSMUST00000007212	3892.14	0.316902	0.213563	1.48388	0.137839	0.302477	Neutral	21762	protein_coding	ENSMUSG00000006998
ENSMUST00000007216	5511.12	0.31829	0.17634	1.80497	0.0710791	0.192146	Neutral	11773	protein_coding	ENSMUSG00000022841
ENSMUST00000007236	9.52066	0.819999	0.981677	0.835304	0.403546	0.602635	Neutral	20974	protein_coding	ENSMUSG00000007021
ENSMUST00000007245	65.9561	-0.149571	0.361835	-0.41337	0.679336	0.815896	Neutral	27762	protein_coding	ENSMUSG00000007030
ENSMUST00000007248	104.688	1.27501	0.927988	1.37395	0.169458	0.346477	Neutral	15482	protein_coding	ENSMUSG00000007033
ENSMUST00000007249	275.174	-0.11833	0.268365	-0.44093	0.659264	0.802603	Neutral	70129	protein_coding	ENSMUSG00000007034
ENSMUST00000007250	60.636	0.0488812	0.37336	0.130922	0.895837	0.947029	Neutral	17687	protein_coding	ENSMUSG00000007035
ENSMUST00000007251	2244.7	0.235106	0.180112	1.30533	0.191781	0.375807	Neutral	193742	protein_coding	ENSMUSG00000007036
ENSMUST00000007253	1172.64	0.624673	0.207332	3.0129	0.00258761	0.0170892	Neutral	18010	protein_coding	ENSMUSG00000007038
ENSMUST00000007255	1980.82	0.18755	0.179891	1.04257	0.297145	0.499253	Neutral	51793	protein_coding	ENSMUSG00000007039
ENSMUST00000007257	5544.22	0.825557	0.172246	4.79288	1.64401e-06	3.64663e-05	Neutral	114584	protein_coding	ENSMUSG00000007041
ENSMUST00000007259	141.548	-0.271628	0.347935	-0.780686	0.434987	0.629882	Neutral	114654	protein_coding	ENSMUSG00000073413
ENSMUST00000007266	300.672	0.732676	0.275522	2.65923	0.00783186	0.0392673	Neutral	27756	protein_coding	ENSMUSG00000007050
ENSMUST00000007272	37.0245	0.248089	0.521122	0.476067	0.634027	0.785217	Neutral	16664	protein_coding	ENSMUSG00000045545
ENSMUST00000007275	7.78784	-0.664064	1.04266	-0.636893	0.524194	0.702752	Neutral	16663	protein_coding	ENSMUSG00000044041
ENSMUST00000007280	0.180155	-0.791785	4.08047	-0.194042	0.846143	NA	Neutral	16666	protein_coding	ENSMUSG00000053797
ENSMUST00000007296	73.0204	1.29264	0.381657	3.38691	0.00070685	0.00622032	Neutral	18973	protein_coding	ENSMUSG00000007080
ENSMUST00000007301	1.75448	-1.06801	2.42905	-0.43968	0.660169	NA	Neutral	17883	protein_coding	ENSMUSG00000020908
ENSMUST00000007317	6206.26	0.0529509	0.193101	0.274213	0.783921	0.882501	Neutral	16669	protein_coding	ENSMUSG00000020911
ENSMUST00000007423	175.572	-1.69663	0.354156	-4.79062	1.66269e-06	3.68288e-05	Neutral	56788	protein_coding	ENSMUSG00000007279
ENSMUST00000007433	21.2389	0.145127	0.60603	0.239472	0.81074	0.898541	Neutral	280287	protein_coding	ENSMUSG00000116158
ENSMUST00000007444	306.278	0.433151	0.223733	1.93602	0.0528658	0.15602	Neutral	72149	protein_coding	ENSMUSG00000069631
ENSMUST00000007449	56.8994	-0.305711	0.413	-0.740219	0.459167	0.650625	Neutral	11997	protein_coding	ENSMUSG00000052131
ENSMUST00000007482	667.389	0.248654	0.198986	1.24961	0.211444	0.400622	Neutral	18120	protein_coding	ENSMUSG00000007338
ENSMUST00000007533	775.385	0.165892	0.205051	0.809027	0.418499	0.61585	Neutral	28084	protein_coding	ENSMUSG00000078656
ENSMUST00000007559	1070.91	-0.0258029	0.181239	-0.142369	0.886788	0.942358	Neutral	67210	protein_coding	ENSMUSG00000007415
ENSMUST00000007584	277.196	-0.667622	0.2466	-2.70731	0.00678302	0.035378	Neutral	353236	protein_coding	ENSMUSG00000103255
ENSMUST00000007602	4241.35	0.545247	0.164696	3.31062	0.000930892	0.00772124	Neutral	17113	protein_coding	ENSMUSG00000007458
ENSMUST00000007708	3909.5	0.156668	0.184571	0.848821	0.395981	0.595769	Neutral	51792	protein_coding	ENSMUSG00000007564
ENSMUST00000007733	879.894	0.285465	0.170669	1.67262	0.0944015	0.23401	Neutral	28113	protein_coding	ENSMUSG00000007589
ENSMUST00000007735	19.3252	1.60237	0.72552	2.20858	0.0272039	0.0972633	Neutral	71099	protein_coding	ENSMUSG00000007591
ENSMUST00000007738	0.767719	-0.408667	3.31102	-0.123427	0.901769	NA	Neutral	330790	protein_coding	ENSMUSG00000007594
ENSMUST00000007747	824.494	0.0457624	0.178252	0.256728	0.797389	0.890684	Neutral	224907	protein_coding	ENSMUSG00000007603
ENSMUST00000007754	389.743	0.318653	0.209434	1.52149	0.128136	0.288472	Neutral	70359	protein_coding	ENSMUSG00000007610
ENSMUST00000007757	1367.29	0.66173	0.249238	2.65502	0.00793044	0.0396607	Neutral	21812	protein_coding	ENSMUSG00000007613
ENSMUST00000007790	31.1286	0.715125	0.563295	1.26954	0.204249	0.391291	Neutral	114714	protein_coding	ENSMUSG00000007646
ENSMUST00000007799	21819.5	-0.775003	0.146279	-5.29813	1.16994e-07	3.3273e-06	Neutral	12389	protein_coding	ENSMUSG00000007655
ENSMUST00000007800	2299.1	0.468153	0.164493	2.84603	0.00442675	0.0257034	Neutral	59046	protein_coding	ENSMUSG00000007656
ENSMUST00000007803	2418.25	0.133236	0.180184	0.739442	0.459638	0.651036	Neutral	12048	protein_coding	ENSMUSG00000007659
ENSMUST00000007814	952.981	0.229922	0.205991	1.11618	0.264347	0.463371	Neutral	16549	protein_coding	ENSMUSG00000007670
ENSMUST00000007865	1336.9	0.532109	0.18197	2.92416	0.00345388	0.0212156	Neutral	234388	protein_coding	ENSMUSG00000007721
ENSMUST00000007884	109.723	-0.123744	0.37495	-0.330028	0.741379	0.856978	Neutral	22712	protein_coding	ENSMUSG00000023882
ENSMUST00000007921	369.645	0.000512265	0.242204	0.00211502	0.998312	0.999176	Neutral	66050	protein_coding	ENSMUSG00000007777
ENSMUST00000007949	34.5711	-0.65277	0.515549	-1.26617	0.205454	0.39294	Neutral	13345	protein_coding	ENSMUSG00000007805
ENSMUST00000007959	12570.1	0.169045	0.164781	1.02588	0.30495	0.507484	Neutral	11848	protein_coding	ENSMUSG00000007815
ENSMUST00000007961	238.405	-1.61306	0.771724	-2.0902	0.0365999	0.12053	Neutral	328365	protein_coding	ENSMUSG00000007817
ENSMUST00000007980	3554.63	0.00913435	0.205835	0.044377	0.964604	0.982514	Neutral	77134	protein_coding	ENSMUSG00000007836
ENSMUST00000007981	706.388	0.287631	0.186117	1.54543	0.122242	0.279164	Neutral	65116	protein_coding	ENSMUSG00000007837
ENSMUST00000007993	1882.78	-0.1112	0.175147	-0.634896	0.525496	0.703622	Neutral	68272	protein_coding	ENSMUSG00000029701
ENSMUST00000008004	1290.79	0.215354	0.163043	1.32084	0.186554	0.368783	Neutral	234374	protein_coding	ENSMUSG00000057788
ENSMUST00000008016	5061.36	0.150168	0.175595	0.855197	0.392442	0.592461	Neutral	15903	protein_coding	ENSMUSG00000007872
ENSMUST00000008021	218.747	0.43684	0.769867	0.567423	0.570427	0.738753	Neutral	21393	protein_coding	ENSMUSG00000007877
ENSMUST00000008024	598.878	-0.399082	0.276357	-1.44408	0.148716	0.318374	Neutral	93760	protein_coding	ENSMUSG00000007880
ENSMUST00000008032	865.212	0.122529	0.187417	0.653777	0.513256	0.694143	Neutral	12931	protein_coding	ENSMUSG00000007888
ENSMUST00000008036	38874.9	0.731566	0.234858	3.11493	0.00183986	0.0131174	Neutral	56040	protein_coding	ENSMUSG00000007892
ENSMUST00000008052	239.817	-0.00174661	0.295237	-0.00591594	0.99528	0.997657	Neutral	208982	protein_coding	ENSMUSG00000007908
ENSMUST00000008088	53.1204	0.645756	0.403943	1.59863	0.109902	0.25988	Neutral	73032	protein_coding	ENSMUSG00000007944
ENSMUST00000008090	17.3076	0.926164	0.730999	1.26698	0.205161	0.392562	Neutral	11859	protein_coding	ENSMUSG00000007946
ENSMUST00000008094	565.623	0.462268	0.188138	2.45707	0.0140075	0.0600186	Neutral	64296	protein_coding	ENSMUSG00000007950
ENSMUST00000008131	463.613	0.421843	0.216271	1.95053	0.0511129	0.152407	Neutral	67286	protein_coding	ENSMUSG00000007987
ENSMUST00000008179	4237.57	-0.631428	0.210042	-3.0062	0.00264536	0.0173684	Neutral	68041	protein_coding	ENSMUSG00000008035
ENSMUST00000008273	0.142276	-0.791785	4.08047	-0.194042	0.846143	NA	Neutral	50501	protein_coding	ENSMUSG00000030069
ENSMUST00000008280	61.725	0.345001	0.525687	0.656287	0.51164	0.692874	Neutral	14200	protein_coding	ENSMUSG00000008136
ENSMUST00000008297	17.9539	-0.000519692	0.630484	-0.000824274	0.999342	0.999669	Neutral	232370	protein_coding	ENSMUSG00000008153
ENSMUST00000008350	1203.57	-0.325294	0.184755	-1.76068	0.0782932	0.205452	Neutral	67260	protein_coding	ENSMUSG00000008206
ENSMUST00000008445	922.571	0.142623	0.211661	0.673828	0.500421	0.684078	Neutral	56698	protein_coding	ENSMUSG00000008301
ENSMUST00000008451	84.7277	-0.0882052	0.369777	-0.238536	0.811465	0.898905	Neutral	77036	protein_coding	ENSMUSG00000008307
ENSMUST00000008462	235.703	1.59964	0.277299	5.76864	7.99141e-09	2.824e-07	Neutral	320100	protein_coding	ENSMUSG00000008318
ENSMUST00000008477	1463.66	0.304515	0.211731	1.43822	0.150372	0.320554	Neutral	20639	protein_coding	ENSMUSG00000008333
ENSMUST00000008517	820.904	0.550823	0.180389	3.05352	0.00226174	0.0154111	Neutral	68988	protein_coding	ENSMUSG00000008373
ENSMUST00000008528	1151.74	0.454336	0.234485	1.93759	0.0526732	0.155616	Neutral	55942	protein_coding	ENSMUSG00000008384
ENSMUST00000008537	2037.78	-0.145808	0.154438	-0.944121	0.345108	0.547622	Neutral	52502	protein_coding	ENSMUSG00000008393
ENSMUST00000008542	2008.81	-0.0683592	0.196658	-0.347605	0.728137	0.847953	Neutral	13713	protein_coding	ENSMUSG00000008398
ENSMUST00000008573	905.061	-0.0101181	0.185111	-0.0546596	0.95641	0.978916	Neutral	80517	protein_coding	ENSMUSG00000008429
ENSMUST00000008579	240.751	0.274072	0.234078	1.17086	0.241656	0.437336	Neutral	108841	protein_coding	ENSMUSG00000008435
ENSMUST00000008582	3.40138	-2.22928	1.6856	-1.32255	0.185986	0.368096	Neutral	56622	protein_coding	ENSMUSG00000008438
ENSMUST00000008594	999.124	0.309468	0.199394	1.55204	0.120652	0.276819	Neutral	68051	protein_coding	ENSMUSG00000008450
ENSMUST00000008605	3.37855	3.15896	1.98491	1.59149	0.1115	0.26243	Neutral	14343	protein_coding	ENSMUSG00000008461
ENSMUST00000008626	1.55112	-4.00788	2.44759	-1.63748	0.10153	NA	Neutral	67504	protein_coding	ENSMUSG00000008482
ENSMUST00000008633	4.91607	-0.787464	1.37643	-0.572105	0.567251	0.73655	Neutral	15569	protein_coding	ENSMUSG00000008489
ENSMUST00000008684	6368.51	-0.273601	0.169134	-1.61766	0.105735	0.253147	Neutral	56615	protein_coding	ENSMUSG00000008540
ENSMUST00000008733	1923.04	0.186632	0.164241	1.13633	0.255817	0.453489	Neutral	23950	protein_coding	ENSMUSG00000029131
ENSMUST00000008745	566.801	-0.2139	0.201163	-1.06332	0.287638	0.489251	Neutral	53868	protein_coding	ENSMUSG00000008601
ENSMUST00000008748	930.338	0.0365329	0.179828	0.203155	0.839014	0.915657	Neutral	94232	protein_coding	ENSMUSG00000008604
ENSMUST00000008801	78.1047	-0.358037	0.537216	-0.666468	0.505112	0.687932	Neutral	106648	protein_coding	ENSMUSG00000073424
ENSMUST00000008812	19714.4	0.675941	0.206574	3.27215	0.00106732	0.00860159	Neutral	20084	protein_coding	ENSMUSG00000008668
ENSMUST00000008826	22440.5	0.307715	0.190284	1.61714	0.105849	0.253329	Neutral	110954	protein_coding	ENSMUSG00000008682
ENSMUST00000008830	262.442	-0.602363	0.222697	-2.70486	0.0068334	0.0355509	Neutral	77652	protein_coding	ENSMUSG00000094441
ENSMUST00000008847	653.422	2.33322	0.227715	10.2462	1.23049e-24	2.12584e-22	Up	22324	protein_coding	ENSMUSG00000034116
ENSMUST00000008878	587.193	-0.369851	0.18337	-2.01697	0.0436986	0.136441	Neutral	64297	protein_coding	ENSMUSG00000008734
ENSMUST00000008893	4447.89	0.68055	0.197891	3.43902	0.000583834	0.00534867	Neutral	23789	protein_coding	ENSMUSG00000024835
ENSMUST00000008907	925.929	-0.266332	0.182954	-1.45574	0.145466	0.313686	Neutral	17156	protein_coding	ENSMUSG00000008763
ENSMUST00000008966	375.154	-0.00179856	0.235411	-0.00764009	0.993904	0.997005	Neutral	66204	protein_coding	ENSMUSG00000008822
ENSMUST00000008987	0.862897	-3.15087	3.43582	-0.917065	0.359109	NA	Neutral	57255	protein_coding	ENSMUSG00000008843
ENSMUST00000008991	99.6436	-0.223735	0.312033	-0.717023	0.47336	0.662194	Neutral	20743	protein_coding	ENSMUSG00000067889
ENSMUST00000008995	39.6613	-0.753017	0.520604	-1.44643	0.148057	0.317429	Neutral	208727	protein_coding	ENSMUSG00000026313
ENSMUST00000008999	1956.45	-0.338335	0.168315	-2.01013	0.0444176	0.137972	Neutral	15184	protein_coding	ENSMUSG00000008855
ENSMUST00000009003	1658.97	0.0522456	0.196236	0.266239	0.790055	0.886315	Neutral	56044	protein_coding	ENSMUSG00000008859
ENSMUST00000009036	2042.07	0.254185	0.176072	1.44364	0.148841	0.318533	Neutral	22335	protein_coding	ENSMUSG00000008892
ENSMUST00000009039	16699.8	0.377586	0.221902	1.70159	0.0888324	0.22432	Neutral	19946	protein_coding	ENSMUSG00000058600
ENSMUST00000009058	150.454	0.898606	0.370053	2.42832	0.0151691	0.0636443	Neutral	18669	protein_coding	ENSMUSG00000028970
ENSMUST00000009099	917.261	0.265732	0.181731	1.46222	0.14368	0.311097	Neutral	116870	protein_coding	ENSMUSG00000021144
ENSMUST00000009102	689.725	0.12406	0.1741	0.712582	0.476104	0.664358	Neutral	21427	protein_coding	ENSMUSG00000008958
ENSMUST00000009120	1072.43	-0.339808	0.181861	-1.86851	0.0616912	0.173673	Neutral	14390	protein_coding	ENSMUSG00000008976
ENSMUST00000009138	1876.97	0.155697	0.185987	0.837137	0.402515	0.601977	Neutral	106504	protein_coding	ENSMUSG00000024006
ENSMUST00000009143	38.7248	-0.125767	0.49641	-0.253354	0.799995	0.892393	Neutral	12162	protein_coding	ENSMUSG00000008999
ENSMUST00000009157	5099.65	0.743262	0.166224	4.47144	7.76933e-06	0.000145608	Neutral	56455	protein_coding	ENSMUSG00000009013
ENSMUST00000009174	922.543	-0.336387	0.196996	-1.70759	0.0877131	0.222377	Neutral	67466	protein_coding	ENSMUSG00000009030
ENSMUST00000009214	37.1816	0.38365	0.534585	0.717661	0.472966	0.661907	Neutral	71236	protein_coding	ENSMUSG00000009070
ENSMUST00000009219	382.763	0.472496	0.214942	2.19825	0.0279315	0.0990993	Neutral	192650	protein_coding	ENSMUSG00000009075
ENSMUST00000009220	761.314	0.425858	0.205796	2.06932	0.0385161	0.125026	Neutral	67178	protein_coding	ENSMUSG00000009076
ENSMUST00000009234	1176.18	0.0916107	0.19199	0.477163	0.633246	0.784595	Neutral	11764	protein_coding	ENSMUSG00000009090
ENSMUST00000009236	69.0129	1.64386	0.423709	3.8797	0.000104584	0.00135567	Neutral	70377	protein_coding	ENSMUSG00000009092
ENSMUST00000009241	247.796	-0.0527143	0.384762	-0.137005	0.891027	0.944776	Neutral	21380	protein_coding	ENSMUSG00000009097
ENSMUST00000009256	481.495	-0.261618	0.19544	-1.33861	0.180697	0.361392	Neutral	94044	protein_coding	ENSMUSG00000009112
ENSMUST00000009259	3.68009	-0.428388	1.71069	-0.250419	0.802264	0.893637	Neutral	76573	protein_coding	ENSMUSG00000009115
ENSMUST00000009321	585.849	0.128687	0.185355	0.694274	0.48751	0.673634	Neutral	94223	protein_coding	ENSMUSG00000022718
ENSMUST00000009329	821.847	4.32182	0.298037	14.501	1.19447e-47	7.70535e-45	Up	20307	protein_coding	ENSMUSG00000009185
ENSMUST00000009340	2514.62	2.94043	0.268452	10.9533	6.40951e-28	1.37539e-25	Up	381308	protein_coding	ENSMUSG00000026536
ENSMUST00000009344	741.768	0.284209	0.173645	1.63673	0.101687	0.246297	Neutral	74204	protein_coding	ENSMUSG00000000131
ENSMUST00000009354	128.02	0.791056	0.290222	2.72569	0.00641671	0.0339101	Neutral	75573	protein_coding	ENSMUSG00000009210
ENSMUST00000009356	15.3999	0.495065	0.714596	0.69279	0.488442	0.674302	Neutral	18788	protein_coding	ENSMUSG00000062345
ENSMUST00000009358	3.93152	1.37944	1.56918	0.879083	0.379356	0.580485	Neutral	66139	protein_coding	ENSMUSG00000009214
ENSMUST00000009390	3.90896	-0.645614	1.45588	-0.443454	0.657437	0.801346	Neutral	56843	protein_coding	ENSMUSG00000009246
ENSMUST00000009392	8.09244	0.58747	0.941139	0.624212	0.532488	0.70908	Neutral	17173	protein_coding	ENSMUSG00000009248
ENSMUST00000009396	300.843	1.00687	0.306362	3.28652	0.00101433	0.00825807	Neutral	27027	protein_coding	ENSMUSG00000000244
ENSMUST00000009411	474.411	-0.0638914	0.199249	-0.320661	0.748468	0.861423	Neutral	232784	protein_coding	ENSMUSG00000052763
ENSMUST00000009420	315.124	0.089312	0.215417	0.4146	0.678435	0.815315	Neutral	58887	protein_coding	ENSMUSG00000052751
ENSMUST00000009425	8574.75	0.292658	0.228876	1.27867	0.201012	0.387244	Neutral	71660	protein_coding	ENSMUSG00000009281
ENSMUST00000009435	4384.48	-0.0648426	0.158485	-0.409141	0.682436	0.818016	Neutral	108705	protein_coding	ENSMUSG00000009291
ENSMUST00000009522	106.356	-0.392775	0.304343	-1.29057	0.196853	0.382022	Neutral	240638	protein_coding	ENSMUSG00000009378
ENSMUST00000009530	651.003	1.90286	0.289905	6.56373	5.24783e-11	2.61831e-09	Neutral	21857	protein_coding	ENSMUSG00000001131
ENSMUST00000009538	105.457	-0.325452	0.331745	-0.98103	0.326578	0.5298	Neutral	20965	protein_coding	ENSMUSG00000009394
ENSMUST00000009550	179.316	-0.159457	0.274449	-0.581007	0.561236	0.732118	Neutral	13712	protein_coding	ENSMUSG00000009406
ENSMUST00000009617	29.197	-0.132031	0.524338	-0.251805	0.801192	0.893146	Neutral	99738	protein_coding	ENSMUSG00000027895
ENSMUST00000009679	549.488	0.204387	0.21863	0.934851	0.349865	0.552159	Neutral	67897	protein_coding	ENSMUSG00000009535
ENSMUST00000009689	307.165	-0.352296	0.242295	-1.45399	0.145948	0.314357	Neutral	16535	protein_coding	ENSMUSG00000009545
ENSMUST00000009693	4853.16	0.372584	0.192739	1.93311	0.0532231	0.156781	Neutral	20813	protein_coding	ENSMUSG00000009549
ENSMUST00000009695	47.0743	-0.546316	0.537107	-1.01714	0.309085	0.512017	Neutral	70730	protein_coding	ENSMUSG00000009551
ENSMUST00000009699	2016.98	0.506894	0.180018	2.81579	0.00486571	0.0275686	Neutral	107951	protein_coding	ENSMUSG00000009555
ENSMUST00000009705	5772.65	-0.165978	0.186527	-0.889837	0.373554	0.574917	Neutral	13805	protein_coding	ENSMUSG00000026814
ENSMUST00000009707	687.256	0.352624	0.227294	1.5514	0.120805	0.277004	Neutral	30933	protein_coding	ENSMUSG00000009563
ENSMUST00000009713	74.5526	-2.02969	0.513487	-3.95275	7.72567e-05	0.00104904	Down	239719	protein_coding	ENSMUSG00000009569
ENSMUST00000009727	247.373	0.706229	0.358353	1.97077	0.0487508	0.147216	Neutral	20972	protein_coding	ENSMUSG00000022415
ENSMUST00000009728	223.079	1.1203	0.338611	3.30853	0.000937881	0.00776495	Neutral	20972	protein_coding	ENSMUSG00000022415
ENSMUST00000009732	0.75887	3.13997	3.96853	0.791219	0.428816	NA	Neutral	20445	protein_coding	ENSMUSG00000009588
ENSMUST00000009772	138.706	-1.23677	0.296796	-4.16708	3.08528e-05	0.000486177	Neutral	104271	protein_coding	ENSMUSG00000009628
ENSMUST00000009774	2499.09	-0.206393	0.194463	-1.06135	0.288533	0.490299	Neutral	19053	protein_coding	ENSMUSG00000009630
ENSMUST00000009777	2838.19	-0.0752716	0.213835	-0.352007	0.724833	0.84594	Neutral	14373	protein_coding	ENSMUSG00000009633
ENSMUST00000009789	1689.05	-0.0457308	0.177397	-0.257788	0.796571	0.890055	Neutral	18451	protein_coding	ENSMUSG00000019916
ENSMUST00000009790	12.5274	-1.54307	0.824713	-1.87104	0.0613396	0.17294	Neutral	69836	protein_coding	ENSMUSG00000009646
ENSMUST00000009791	58.037	-0.511407	0.440867	-1.16	0.246047	0.442236	Neutral	215999	protein_coding	ENSMUSG00000009647
ENSMUST00000009798	32.2654	-1.42984	0.533629	-2.67947	0.00737397	0.0375698	Neutral	18302	protein_coding	ENSMUSG00000009654
ENSMUST00000009814	108.754	-1.1642	0.331518	-3.51173	0.000445192	0.00431926	Neutral	83558	protein_coding	ENSMUSG00000009670
ENSMUST00000009831	3794.06	1.76257	0.231704	7.607	2.8053e-14	2.10335e-12	Neutral	18301	protein_coding	ENSMUSG00000009687
ENSMUST00000009875	28.6034	1.45806	0.592213	2.46205	0.0138145	0.0593953	Neutral	16506	protein_coding	ENSMUSG00000009731
ENSMUST00000009877	192.388	0.111028	0.266604	0.416453	0.677078	0.814376	Neutral	21422	protein_coding	ENSMUSG00000009733
ENSMUST00000009885	1358.39	0.231077	0.166799	1.38536	0.165942	0.341879	Neutral	22221	protein_coding	ENSMUSG00000009741
ENSMUST00000009972	31.0332	-0.249547	0.519242	-0.4806	0.630801	0.783015	Neutral	56542	protein_coding	ENSMUSG00000009828
ENSMUST00000010007	2143.4	0.561223	0.199363	2.81509	0.00487642	0.0276127	Neutral	67680	protein_coding	ENSMUSG00000009863
ENSMUST00000010020	1773.34	0.347441	0.168217	2.06543	0.0388821	0.125809	Neutral	84682	protein_coding	ENSMUSG00000009876
ENSMUST00000010038	724.986	-0.216522	0.20278	-1.06777	0.285626	0.486922	Neutral	67826	protein_coding	ENSMUSG00000009894
ENSMUST00000010044	520.73	-0.686475	0.226253	-3.03411	0.00241248	0.0162223	Neutral	22416	protein_coding	ENSMUSG00000009900
ENSMUST00000010049	710.576	-0.354062	0.18883	-1.87503	0.0607888	0.171834	Neutral	70750	protein_coding	ENSMUSG00000009905
ENSMUST00000010085	1.46525	-1.23738	2.3335	-0.530267	0.595927	NA	Neutral	83454	protein_coding	ENSMUSG00000009941
ENSMUST00000010127	2.32215	0.584955	1.82338	0.320807	0.748356	NA	Neutral	83553	protein_coding	ENSMUSG00000031397
ENSMUST00000010188	222.248	0.745026	0.304764	2.4446	0.0145013	0.0615478	Neutral	114602	protein_coding	ENSMUSG00000010044
ENSMUST00000010189	736.522	0.0392171	0.210463	0.186337	0.852181	0.923228	Neutral	56395	protein_coding	ENSMUSG00000010045
ENSMUST00000010191	1142.42	-0.242212	0.16572	-1.46157	0.143859	0.311386	Neutral	15587	protein_coding	ENSMUSG00000010047
ENSMUST00000010192	525.423	-0.14918	0.189018	-0.789238	0.429973	0.625611	Neutral	15983	protein_coding	ENSMUSG00000010048
ENSMUST00000010195	247.884	-0.625222	0.256144	-2.4409	0.0146507	0.062015	Neutral	15586	protein_coding	ENSMUSG00000010051
ENSMUST00000010198	876.414	0.0909849	0.191862	0.474221	0.635342	0.786195	Neutral	80385	protein_coding	ENSMUSG00000010054
ENSMUST00000010201	481.237	0.397652	0.219451	1.81203	0.0699821	0.190011	Neutral	56032	protein_coding	ENSMUSG00000010057
ENSMUST00000010205	1.11918	1.10289	3.16335	0.348646	0.727355	NA	Neutral	14685	protein_coding	ENSMUSG00000034837
ENSMUST00000010208	1.19532	0.639973	2.36674	0.270403	0.786851	NA	Neutral	76257	protein_coding	ENSMUSG00000010064
ENSMUST00000010210	1.27949	-0.514111	2.33131	-0.220524	0.825463	NA	Neutral	56808	protein_coding	ENSMUSG00000010066
ENSMUST00000010211	1187.21	0.208239	0.168226	1.23785	0.21577	0.405845	Neutral	56289	protein_coding	ENSMUSG00000010067
ENSMUST00000010224	1387.41	-0.32825	0.254405	-1.29026	0.19696	0.382112	Neutral	71889	protein_coding	ENSMUSG00000010080
ENSMUST00000010239	3560.63	0.584465	0.157572	3.70918	0.000207929	0.00237322	Neutral	17254	protein_coding	ENSMUSG00000010095
ENSMUST00000010241	2210.46	0.518653	0.166875	3.10803	0.00188341	0.013354	Neutral	53319	protein_coding	ENSMUSG00000010097
ENSMUST00000010248	1446.89	0.239455	0.246399	0.971822	0.331139	0.534326	Neutral	66836	protein_coding	ENSMUSG00000117924
ENSMUST00000010249	762.228	0.64799	0.185824	3.48711	0.000488269	0.00464875	Neutral	67706	protein_coding	ENSMUSG00000118346
ENSMUST00000010254	1720.07	0.0433043	0.155272	0.278893	0.780327	0.880641	Neutral	56389	protein_coding	ENSMUSG00000010110
ENSMUST00000010267	18.3815	-0.205733	0.881026	-0.233516	0.815361	0.901132	Neutral	67473	protein_coding	ENSMUSG00000010122
ENSMUST00000010278	679.473	0.204759	0.224246	0.913099	0.36119	0.563139	Neutral	70465	protein_coding	ENSMUSG00000000561
ENSMUST00000010279	19.3829	1.2111	0.709227	1.70763	0.0877056	0.222369	Neutral	69296	protein_coding	ENSMUSG00000074344
ENSMUST00000010280	200.218	0.207601	0.296688	0.699728	0.484097	0.670874	Neutral	100503311	protein_coding	ENSMUSG00000010136
ENSMUST00000010286	278.759	0.712135	0.276784	2.57289	0.0100854	0.0472963	Neutral	57916	protein_coding	ENSMUSG00000010142
ENSMUST00000010298	91.9985	0.519918	0.315589	1.64745	0.0994652	0.242593	Neutral	234857	protein_coding	ENSMUSG00000010154
ENSMUST00000010319	5.92942	0.346541	1.10627	0.313252	0.754089	0.865054	Neutral	19130	protein_coding	ENSMUSG00000010175
ENSMUST00000010348	577.445	0.712017	0.257056	2.76989	0.00560754	0.0306392	Neutral	68165	protein_coding	ENSMUSG00000079677
ENSMUST00000010421	2057.94	-0.105414	0.161441	-0.652959	0.513783	0.694621	Neutral	72503	protein_coding	ENSMUSG00000010277
ENSMUST00000010434	509.512	-0.259995	0.197744	-1.3148	0.188576	0.371484	Neutral	98404	protein_coding	ENSMUSG00000010290
ENSMUST00000010451	725.53	1.12342	0.227632	4.93522	8.00602e-07	1.89552e-05	Neutral	67893	protein_coding	ENSMUSG00000010307
ENSMUST00000010502	2227.24	0.737741	0.202164	3.64923	0.000263031	0.00286031	Neutral	70110	protein_coding	ENSMUSG00000010358
ENSMUST00000010506	884.745	0.257873	0.243169	1.06047	0.28893	0.490727	Neutral	66599	protein_coding	ENSMUSG00000010362
ENSMUST00000010520	3437.84	0.384131	0.209238	1.83586	0.0663787	0.182949	Neutral	18002	protein_coding	ENSMUSG00000010376
ENSMUST00000010536	692.235	0.0262685	0.193957	0.135435	0.892268	0.945349	Neutral	53334	protein_coding	ENSMUSG00000010392
ENSMUST00000010550	1918.37	0.703496	0.203163	3.46273	0.000534732	0.00498749	Neutral	68836	protein_coding	ENSMUSG00000010406
ENSMUST00000010597	948.984	-0.121177	0.201171	-0.602357	0.546936	0.720743	Neutral	226976	protein_coding	ENSMUSG00000010453
ENSMUST00000010673	2.72259	2.81158	1.91109	1.47119	0.14124	0.307527	Neutral	212539	protein_coding	ENSMUSG00000010529
ENSMUST00000010682	62.6967	0.4351	0.425067	1.0236	0.306023	0.508698	Neutral	76927	protein_coding	ENSMUSG00000010538
ENSMUST00000010698	243.325	0.278726	0.223347	1.24795	0.21205	0.401339	Neutral	67493	protein_coding	ENSMUSG00000010554
ENSMUST00000010736	2.30027	-0.00539895	1.80098	-0.00299778	0.997608	NA	Neutral	13164	protein_coding	ENSMUSG00000010592
ENSMUST00000010745	41.2745	1.36734	0.501606	2.72593	0.00641213	0.0338941	Neutral	75761	protein_coding	ENSMUSG00000010601
ENSMUST00000010753	1053.15	0.766172	0.253748	3.01942	0.0025326	0.0168108	Neutral	19165	protein_coding	ENSMUSG00000010609
ENSMUST00000010795	379.47	-0.469967	0.282947	-1.66097	0.0967187	0.237945	Neutral	235674	protein_coding	ENSMUSG00000010651
ENSMUST00000010804	407.995	0.135692	0.239097	0.56752	0.570361	0.738707	Neutral	18799	protein_coding	ENSMUSG00000010660
ENSMUST00000010807	2510.39	-0.207774	0.225206	-0.922596	0.356218	0.558431	Neutral	76267	protein_coding	ENSMUSG00000010663
ENSMUST00000010899	601.15	0.536083	0.199211	2.69103	0.00712307	0.0366041	Neutral	27267	protein_coding	ENSMUSG00000010755
ENSMUST00000010904	21.5566	-0.481481	0.66774	-0.721061	0.470872	0.660308	Neutral	22113	protein_coding	ENSMUSG00000010760
ENSMUST00000010940	9.04248	-0.704952	1.11081	-0.634631	0.525669	0.703704	Neutral	74068	protein_coding	ENSMUSG00000010796
ENSMUST00000010941	354.869	-0.690933	0.305218	-2.26374	0.0235903	0.0875038	Neutral	22413	protein_coding	ENSMUSG00000010797
ENSMUST00000010969	1.56771	0.733962	2.3105	0.317664	0.75074	NA	Neutral	170935	protein_coding	ENSMUSG00000010825
ENSMUST00000010974	492.559	-0.203453	0.221191	-0.919807	0.357674	0.559816	Neutral	105785	protein_coding	ENSMUSG00000010830
ENSMUST00000011029	1161.7	0.364177	0.208293	1.74838	0.0803975	0.209404	Neutral	67713|100503724	protein_coding	ENSMUSG00000027679
ENSMUST00000011055	675.736	0.495197	0.23592	2.099	0.0358167	0.11868	Neutral	56369	protein_coding	ENSMUSG00000010911
ENSMUST00000011058	397.545	0.0406203	0.218097	0.186249	0.85225	0.92325	Neutral	27402	protein_coding	ENSMUSG00000010914
ENSMUST00000011152	83.2883	2.0599	0.350024	5.88503	3.97991e-09	1.47224e-07	Up	68279	protein_coding	ENSMUSG00000011008
ENSMUST00000011178	77.8853	0.522782	0.362569	1.44188	0.149335	0.319198	Neutral	20537	protein_coding	ENSMUSG00000011034
ENSMUST00000011196	1.25442	-1.13989	3.03505	-0.375576	0.707232	NA	Neutral	19252	protein_coding	ENSMUSG00000024190
ENSMUST00000011262	0.426829	-2.15932	4.00208	-0.539549	0.589508	NA	Neutral	208098	protein_coding	ENSMUSG00000011118
ENSMUST00000011285	112.169	-0.41673	0.311583	-1.33746	0.181072	0.361819	Neutral	14166	protein_coding	ENSMUSG00000042826
ENSMUST00000011298	153.762	0.0401445	0.326096	0.123106	0.902023	0.950213	Neutral	75556	protein_coding	ENSMUSG00000011154
ENSMUST00000011302	999.088	0.256561	0.188375	1.36197	0.173206	0.351283	Neutral	72308	protein_coding	ENSMUSG00000011158
ENSMUST00000011315	164.44	-1.03619	0.309227	-3.35089	0.000805532	0.00690391	Neutral	22355	protein_coding	ENSMUSG00000011171
ENSMUST00000011391	0.821164	3.26571	3.45808	0.944371	0.34498	NA	Neutral	260408	protein_coding	ENSMUSG00000047257
ENSMUST00000011398	167.898	0.183704	0.307952	0.596534	0.550819	0.723714	Neutral	66628	protein_coding	ENSMUSG00000011254
ENSMUST00000011400	842.284	-0.593432	0.189043	-3.13914	0.00169447	0.0122889	Neutral	11492	protein_coding	ENSMUSG00000011256
ENSMUST00000011407	36.1414	-0.61018	0.507627	-1.20202	0.229354	0.422461	Neutral	74463	protein_coding	ENSMUSG00000011263
ENSMUST00000011445	13.1188	0.789666	0.816238	0.967446	0.333321	0.536312	Neutral	170779	protein_coding	ENSMUSG00000031495
ENSMUST00000011450	745.008	0.196018	0.18738	1.0461	0.295516	0.497631	Neutral	70616	protein_coding	ENSMUSG00000011306
ENSMUST00000011492	636.019	-0.0292868	0.189419	-0.154614	0.877126	0.93681	Neutral	229211	protein_coding	ENSMUSG00000027710
ENSMUST00000011493	1.31	0.528638	2.7135	0.194818	0.845535	NA	Neutral	71241	protein_coding	ENSMUSG00000011349
ENSMUST00000011526	242.884	-0.0551758	0.23573	-0.234064	0.814935	0.901033	Neutral	71755	protein_coding	ENSMUSG00000011382
ENSMUST00000011607	30.7731	-0.514155	0.572494	-0.898098	0.369133	0.571015	Neutral	76703	protein_coding	ENSMUSG00000011463
ENSMUST00000011623	578.431	1.21096	0.190721	6.34938	2.1619e-10	9.81099e-09	Neutral	70785	protein_coding	ENSMUSG00000002668
ENSMUST00000011733	2.92479	0.856017	1.65681	0.516665	0.60539	0.764994	Neutral	240121	protein_coding	ENSMUSG00000011589
ENSMUST00000011776	1.16966	-0.778106	2.80212	-0.277685	0.781254	NA	Neutral	641361	protein_coding	ENSMUSG00000011632
ENSMUST00000011877	19119.8	-0.586901	0.176666	-3.32208	0.000893477	0.0074895	Neutral	20742	protein_coding	ENSMUSG00000020315
ENSMUST00000011895	8.45028	0.170241	0.942676	0.180593	0.856687	0.925657	Neutral	80297	protein_coding	ENSMUSG00000011751
ENSMUST00000011896	2745.65	0.673806	0.184411	3.65382	0.000258363	0.00282022	Neutral	18648	protein_coding	ENSMUSG00000011752
ENSMUST00000011934	49.4835	0.175335	0.515213	0.340315	0.733619	0.851897	Neutral	22138	protein_coding	ENSMUSG00000051747
ENSMUST00000011981	356.427	0.286917	0.255717	1.12201	0.261857	0.460392	Neutral	102209	protein_coding	ENSMUSG00000011837
ENSMUST00000012028	1792.08	0.575091	0.166941	3.44488	0.000571309	0.00526138	Neutral	56356	protein_coding	ENSMUSG00000011884
ENSMUST00000012104	55.8869	-1.44121	0.49041	-2.93879	0.00329501	0.0204946	Neutral	12455	protein_coding	ENSMUSG00000011960
ENSMUST00000012152	1218.89	-0.40659	0.16869	-2.41028	0.0159403	0.0659466	Neutral	13356	protein_coding	ENSMUSG00000003166
ENSMUST00000012161	2890.12	-0.0391994	0.173437	-0.226015	0.821189	0.904663	Neutral	224024	protein_coding	ENSMUSG00000012017
ENSMUST00000012259	702.775	0.115885	0.190931	0.606947	0.543886	0.718257	Neutral	94112	protein_coding	ENSMUSG00000012114
ENSMUST00000012262	977.536	0.202284	0.20332	0.994904	0.319783	0.52278	Neutral	67422	protein_coding	ENSMUSG00000012117
ENSMUST00000012281	842.655	-0.750494	0.213746	-3.51115	0.000446167	0.0043274	Neutral	12160	protein_coding	ENSMUSG00000032179
ENSMUST00000012314	277.026	-0.237382	0.244716	-0.97003	0.332031	0.535196	Neutral	212281	protein_coding	ENSMUSG00000021510
ENSMUST00000012331	4.9946	1.20512	1.37141	0.878742	0.379541	0.58066	Neutral	68393	protein_coding	ENSMUSG00000012187
ENSMUST00000012348	3123.19	-0.175283	0.161291	-1.08675	0.277147	0.47766	Neutral	14863	protein_coding	ENSMUSG00000040562
ENSMUST00000012355	0.602699	-0.126684	3.63299	-0.0348706	0.972183	NA	Neutral	75671	protein_coding	ENSMUSG00000012211
ENSMUST00000012440	339.914	0.0388405	0.230087	0.168808	0.865948	0.930751	Neutral	74094	protein_coding	ENSMUSG00000012296
ENSMUST00000012540	4.06287	-0.815942	1.41098	-0.578282	0.563074	0.733497	Neutral	71950	protein_coding	ENSMUSG00000012396
ENSMUST00000012566	872.368	0.495367	0.218139	2.27088	0.023154	0.0863038	Neutral	66074	protein_coding	ENSMUSG00000012422
ENSMUST00000012580	796.234	0.200015	0.201089	0.994658	0.319903	0.5229	Neutral	12807	protein_coding	ENSMUSG00000027615
ENSMUST00000012587	134.907	0.835317	0.279319	2.99054	0.00278481	0.0180887	Neutral	16551	protein_coding	ENSMUSG00000012443
ENSMUST00000012612	1304.46	0.799008	0.20043	3.98648	6.70617e-05	0.00093442	Neutral	52915	protein_coding	ENSMUSG00000041164
ENSMUST00000012627	671.517	0.282714	0.212889	1.32799	0.184182	0.365761	Neutral	68240	protein_coding	ENSMUSG00000012483
ENSMUST00000012679	937.523	-0.100801	0.194396	-0.518532	0.604087	0.763934	Neutral	320938	protein_coding	ENSMUSG00000012535
ENSMUST00000012725	134.52	-0.411501	0.318681	-1.29126	0.196612	0.381711	Neutral	212569	protein_coding	ENSMUSG00000030446
ENSMUST00000012734	609.826	-0.2331	0.195575	-1.19187	0.233312	0.427134	Neutral	23950	protein_coding	ENSMUSG00000029131
ENSMUST00000012759	139.135	0.0139784	0.304773	0.0458648	0.963418	0.981971	Neutral	75202	protein_coding	ENSMUSG00000080316
ENSMUST00000012796	57.7668	-1.04178	0.455932	-2.28495	0.0223156	0.0841043	Neutral	69930	protein_coding	ENSMUSG00000012640
ENSMUST00000012798	227.842	-0.146622	0.417808	-0.350933	0.725639	0.846427	Neutral	233186	protein_coding	ENSMUSG00000039013
ENSMUST00000012847	130.11	-1.27784	0.31023	-4.11901	3.80501e-05	0.000581149	Neutral	170786	protein_coding	ENSMUSG00000031494
ENSMUST00000012849	202.79	0.51673	1.02084	0.506183	0.612728	0.770078	Neutral	57264	protein_coding	ENSMUSG00000012705
ENSMUST00000012873	272.41	-0.370108	0.241153	-1.53475	0.124846	0.283346	Neutral	100416706	protein_coding	ENSMUSG00000058093
ENSMUST00000013130	783.632	-0.691423	0.198699	-3.47975	0.000501878	0.00475018	Neutral	94186	protein_coding	ENSMUSG00000020954
ENSMUST00000013220	1341.28	-0.555043	0.245851	-2.25764	0.0239683	0.0885422	Neutral	75723	protein_coding	ENSMUSG00000013076
ENSMUST00000013235	10.6885	-0.913547	0.838056	-1.09008	0.275679	0.476133	Neutral	78052	protein_coding	ENSMUSG00000013091
ENSMUST00000013262	656.527	-0.0142557	0.181179	-0.078683	0.937285	0.968574	Neutral	268417	protein_coding	ENSMUSG00000020472
ENSMUST00000013294	377.072	0.0559277	0.217499	0.25714	0.797071	0.890373	Neutral	70575	protein_coding	ENSMUSG00000013150
ENSMUST00000013299	160.779	0.581754	0.313057	1.8583	0.0631268	0.176553	Neutral	102124	protein_coding	ENSMUSG00000013155
ENSMUST00000013302	0.189717	1.13177	4.08047	0.277362	0.781502	NA	Neutral	71046	protein_coding	ENSMUSG00000013158
ENSMUST00000013304	2390.16	0.726714	0.194771	3.73112	0.00019063	0.00220631	Neutral	11972	protein_coding	ENSMUSG00000013160
ENSMUST00000013338	865.432	0.0234198	0.177208	0.13216	0.894858	0.946522	Neutral	23807	protein_coding	ENSMUSG00000064145
ENSMUST00000013455	0.379435	2.13354	4.02972	0.529451	0.596493	NA	Neutral	69117	protein_coding	ENSMUSG00000053054
ENSMUST00000013458	0.379435	2.13354	4.02972	0.529451	0.596493	NA	Neutral	26876	protein_coding	ENSMUSG00000037797
ENSMUST00000013559	76.2472	-0.948717	0.379089	-2.50262	0.0123277	0.0547017	Neutral	140486	protein_coding	ENSMUSG00000013415
ENSMUST00000013615	0.284553	-1.5796	4.04833	-0.390185	0.6964	NA	Neutral	58212	protein_coding	ENSMUSG00000039860
ENSMUST00000013633	482.705	0.120161	0.223228	0.538288	0.590378	0.753983	Neutral	116701	protein_coding	ENSMUSG00000008090
ENSMUST00000013667	157.482	-0.417005	0.291521	-1.43044	0.15259	0.323839	Neutral	76960	protein_coding	ENSMUSG00000013523
ENSMUST00000013693	1227.7	0.177921	0.186422	0.954399	0.339882	0.542569	Neutral	27784	protein_coding	ENSMUSG00000029213
ENSMUST00000013706	1.17614	-0.114272	2.80618	-0.0407215	0.967518	NA	Neutral	NA	lncRNA	ENSMUSG00000013562
ENSMUST00000013737	3761.25	0.450027	0.187845	2.39574	0.0165869	0.0678639	Neutral	226646	protein_coding	ENSMUSG00000013593
ENSMUST00000013755	5.71287	0.0595515	1.13793	0.0523332	0.958263	0.979607	Neutral	66696	protein_coding	ENSMUSG00000013611
ENSMUST00000013759	935.272	0.416898	0.193831	2.15083	0.0314897	0.108098	Neutral	55935	protein_coding	ENSMUSG00000008200
ENSMUST00000013766	2248.82	0.0454398	0.187557	0.242272	0.80857	0.897615	Neutral	381629	protein_coding	ENSMUSG00000013622
ENSMUST00000013771	8.76603	1.88754	1.21569	1.55265	0.120506	0.276602	Neutral	58522	protein_coding	ENSMUSG00000062077
ENSMUST00000013773	292.837	0.137115	0.211259	0.649039	0.516313	0.696608	Neutral	69719	protein_coding	ENSMUSG00000013629
ENSMUST00000013787	0.898896	-3.2255	3.02688	-1.06562	0.286596	NA	Neutral	70163	protein_coding	ENSMUSG00000013643
ENSMUST00000013797	0.801527	3.21352	3.92379	0.818983	0.412796	NA	Neutral	69864	protein_coding	ENSMUSG00000013653
ENSMUST00000013807	3090.8	-0.139136	0.173229	-0.80319	0.421865	0.618787	Neutral	19211	protein_coding	ENSMUSG00000013663
ENSMUST00000013842	5123.55	-0.00748241	0.161125	-0.0464385	0.962961	0.981832	Neutral	18611	protein_coding	ENSMUSG00000013698
ENSMUST00000013845	1538.19	0.580933	0.209326	2.77525	0.00551587	0.0302529	Neutral	53600	protein_coding	ENSMUSG00000013701
ENSMUST00000013851	580.656	1.83661	0.277426	6.62019	3.58748e-11	1.83627e-09	Neutral	69769	protein_coding	ENSMUSG00000013707
ENSMUST00000013882	898.041	-0.110877	0.196391	-0.564574	0.572364	0.74029	Neutral	58799	protein_coding	ENSMUSG00000005362
ENSMUST00000013886	2489.99	0.427539	0.155201	2.75475	0.00587371	0.0317528	Neutral	232807	protein_coding	ENSMUSG00000019254
ENSMUST00000013910	79.5551	-0.0684886	0.381957	-0.17931	0.857695	0.926303	Neutral	70274	protein_coding	ENSMUSG00000013766
ENSMUST00000013931	2290.6	0.482787	0.177464	2.72047	0.00651883	0.0343209	Neutral	110147	protein_coding	ENSMUSG00000013787
ENSMUST00000013949	880.72	0.672839	0.211197	3.18583	0.0014434	0.0108454	Neutral	11796	protein_coding	ENSMUSG00000032000
ENSMUST00000013966	1988.22	0.492204	0.18846	2.61172	0.00900887	0.0436085	Neutral	66126	protein_coding	ENSMUSG00000013822
ENSMUST00000013970	1613.35	-0.0227373	0.192748	-0.117964	0.906096	0.952376	Neutral	117150	protein_coding	ENSMUSG00000025417
ENSMUST00000013995	130.699	-0.414196	0.287448	-1.44094	0.149601	0.31954	Neutral	11304	protein_coding	ENSMUSG00000028125
ENSMUST00000014022	443.777	0.0333212	0.195983	0.17002	0.864994	0.930298	Neutral	77733	protein_coding	ENSMUSG00000013878
ENSMUST00000014058	15.0167	0.38246	0.740253	0.516661	0.605393	0.764994	Neutral	69540	protein_coding	ENSMUSG00000030693
ENSMUST00000014063	0.142276	-0.791785	4.08047	-0.194042	0.846143	NA	Neutral	69511	protein_coding	ENSMUSG00000044430
ENSMUST00000014065	65.712	-0.0774832	0.353572	-0.219144	0.826538	0.907697	Neutral	76686	protein_coding	ENSMUSG00000013921
ENSMUST00000014072	1.36806	-1.31334	2.65018	-0.495566	0.620201	NA	Neutral	NA	protein_coding	ENSMUSG00000013928
ENSMUST00000014080	2.61358	2.9678	1.97965	1.49916	0.133833	0.296879	Neutral	17906	protein_coding	ENSMUSG00000013936
ENSMUST00000014089	37.4342	0.343425	0.543845	0.631475	0.52773	0.705338	Neutral	71951	protein_coding	ENSMUSG00000029510
ENSMUST00000014118	1187.34	1.61752	0.304131	5.31848	1.04636e-07	3.00376e-06	Neutral	69189	protein_coding	ENSMUSG00000013974
ENSMUST00000014174	336.801	0.507902	0.233879	2.17165	0.0298823	0.104032	Neutral	18507	protein_coding	ENSMUSG00000014030
ENSMUST00000014218	445.358	-0.22099	0.230493	-0.95877	0.337674	0.540447	Neutral	70238	protein_coding	ENSMUSG00000014074
ENSMUST00000014220	414.277	0.8292	0.273661	3.03002	0.00244535	0.0163868	Neutral	66061	protein_coding	ENSMUSG00000014075
ENSMUST00000014221	2495.93	-0.183098	0.173031	-1.05818	0.289972	0.491906	Neutral	56398	protein_coding	ENSMUSG00000014077
ENSMUST00000014263	876.336	-0.223695	0.19319	-1.1579	0.246904	0.443222	Neutral	94284	protein_coding	ENSMUSG00000054545
ENSMUST00000014290	396.953	1.28673	0.255303	5.04002	4.65474e-07	1.16919e-05	Neutral	54519	protein_coding	ENSMUSG00000026786
ENSMUST00000014321	1037.5	0.128184	0.202883	0.631813	0.527509	0.705182	Neutral	67510	protein_coding	ENSMUSG00000014177
ENSMUST00000014339	2466.6	0.450037	0.179506	2.50709	0.0121731	0.0541879	Neutral	56354	protein_coding	ENSMUSG00000014195
ENSMUST00000014370	1472.76	0.712905	0.19274	3.6988	0.000216625	0.00245065	Neutral	12301	protein_coding	ENSMUSG00000014226
ENSMUST00000014389	115.097	-0.0766737	0.286301	-0.267808	0.788847	0.885586	Neutral	327942	protein_coding	ENSMUSG00000014245
ENSMUST00000014421	1067.51	-0.123999	0.196822	-0.630009	0.528689	0.706162	Neutral	81702	protein_coding	ENSMUSG00000055204
ENSMUST00000014438	4154.07	0.578274	0.257434	2.2463	0.0246847	0.0904874	Neutral	17991	protein_coding	ENSMUSG00000014294
ENSMUST00000014445	741.865	0.582875	0.232624	2.50565	0.0122227	0.0543641	Neutral	66449	protein_coding	ENSMUSG00000014301
ENSMUST00000014447	983.215	-0.442858	0.190047	-2.33026	0.0197927	0.076969	Neutral	83396	protein_coding	ENSMUSG00000014303
ENSMUST00000014457	8537.55	0.32368	0.220732	1.4664	0.142541	0.309356	Neutral	12864	protein_coding	ENSMUSG00000014313
ENSMUST00000014473	200.102	-1.58883	0.332686	-4.77578	1.79014e-06	3.93577e-05	Neutral	83675	protein_coding	ENSMUSG00000014329
ENSMUST00000014476	139.676	0.218439	0.400539	0.545361	0.585505	0.750257	Neutral	16639	protein_coding	ENSMUSG00000089727
ENSMUST00000014499	1352.84	-0.181059	0.171809	-1.05384	0.291956	0.49407	Neutral	17222	protein_coding	ENSMUSG00000014355
ENSMUST00000014505	482.169	0.308794	0.2262	1.36514	0.172209	0.350029	Neutral	17289	protein_coding	ENSMUSG00000014361
ENSMUST00000014545	0.142276	-0.791785	4.08047	-0.194042	0.846143	NA	Neutral	16833	protein_coding	ENSMUSG00000030851
ENSMUST00000014546	1463.4	0.0625303	0.16919	0.369586	0.711691	0.837221	Neutral	22088	protein_coding	ENSMUSG00000014402
ENSMUST00000014562	677.634	0.290761	0.186888	1.5558	0.119756	0.275384	Neutral	246694	protein_coding	ENSMUSG00000014418
ENSMUST00000014578	2.81858	0.529933	1.83819	0.288291	0.773124	0.876506	Neutral	18815	protein_coding	ENSMUSG00000059481
ENSMUST00000014597	170.445	0.659166	0.279898	2.35502	0.0185217	0.0734653	Neutral	12143	protein_coding	ENSMUSG00000014453
ENSMUST00000014614	1088.38	0.571531	0.210771	2.71162	0.00669558	0.0350202	Neutral	68718	protein_coding	ENSMUSG00000014470
ENSMUST00000014640	399.035	-0.0565004	0.234376	-0.241067	0.809503	0.898027	Neutral	105522	protein_coding	ENSMUSG00000014496
ENSMUST00000014642	207.033	-0.298515	0.390078	-0.765269	0.444111	0.637641	Neutral	237615	protein_coding	ENSMUSG00000014498
ENSMUST00000014647	184.472	0.107488	0.259203	0.414689	0.67837	0.815304	Neutral	53871	protein_coding	ENSMUSG00000014503
ENSMUST00000014673	0.502586	-2.37207	3.98916	-0.594629	0.552092	NA	Neutral	75010	protein_coding	ENSMUSG00000014529
ENSMUST00000014683	3.09493	0.552472	1.47955	0.373406	0.708847	0.83545	Neutral	16636	protein_coding	ENSMUSG00000030173
ENSMUST00000014684	1238.02	0.40087	0.173473	2.31084	0.0208416	0.0799792	Neutral	108121	protein_coding	ENSMUSG00000061613
ENSMUST00000014686	0.943804	2.247	3.38399	0.664009	0.506684	NA	Neutral	51811	protein_coding	ENSMUSG00000014542
ENSMUST00000014687	29.4492	2.22102	0.617824	3.59491	0.000324509	0.00335975	Up	170733	protein_coding	ENSMUSG00000014543
ENSMUST00000014691	448.37	0.15169	0.216522	0.700574	0.483569	0.67047	Neutral	268752	protein_coding	ENSMUSG00000014547
ENSMUST00000014694	425.405	-0.392881	0.194577	-2.01915	0.0434715	0.136025	Neutral	78287	protein_coding	ENSMUSG00000014550
ENSMUST00000014695	512.88	0.531148	0.211158	2.5154	0.0118898	0.0532308	Neutral	64658	protein_coding	ENSMUSG00000014551
ENSMUST00000014698	753.859	0.247062	0.222494	1.11042	0.266818	0.466204	Neutral	27369	protein_coding	ENSMUSG00000014554
ENSMUST00000014743	1217.94	0.359308	0.169247	2.12298	0.0337555	0.113597	Neutral	12977	protein_coding	ENSMUSG00000014599
ENSMUST00000014750	1733.24	0.398855	0.197083	2.0238	0.042991	0.13501	Neutral	67863	protein_coding	ENSMUSG00000014606
ENSMUST00000014753	7.03934	1.15449	1.00444	1.14939	0.250397	0.447108	Neutral	11448	protein_coding	ENSMUSG00000014609
ENSMUST00000014777	163.076	0.136232	0.315626	0.431623	0.666015	0.806892	Neutral	66871	protein_coding	ENSMUSG00000052560
ENSMUST00000014812	884.663	0.390314	0.190616	2.04765	0.0405943	0.129712	Neutral	231600	protein_coding	ENSMUSG00000014668
ENSMUST00000014830	27.7874	2.53885	0.654733	3.87769	0.000105453	0.00136347	Up	330483	protein_coding	ENSMUSG00000014686
ENSMUST00000014848	101.329	-0.900506	0.336499	-2.6761	0.00744844	0.0378556	Neutral	15399	protein_coding	ENSMUSG00000014704
ENSMUST00000014891	1.76459	-0.410949	2.18562	-0.188024	0.850858	NA	Neutral	75305	protein_coding	ENSMUSG00000014747
ENSMUST00000014892	1513.12	0.27455	0.191276	1.43536	0.151185	0.321654	Neutral	21766	protein_coding	ENSMUSG00000014748
ENSMUST00000014911	370.004	0.120377	0.211354	0.569553	0.568981	0.737716	Neutral	21374	protein_coding	ENSMUSG00000014767
ENSMUST00000014913	4934.17	0.553764	0.213044	2.59929	0.00934165	0.0447737	Neutral	19170	protein_coding	ENSMUSG00000014769
ENSMUST00000014917	462.998	0.455197	0.230598	1.97399	0.0483833	0.146431	Neutral	13388	protein_coding	ENSMUSG00000014773
ENSMUST00000014920	448.738	0.00397293	0.276864	0.0143498	0.988551	0.994618	Neutral	78688	protein_coding	ENSMUSG00000014776
ENSMUST00000014922	1300.35	-0.0274434	0.171506	-0.160014	0.87287	0.934466	Neutral	234686	protein_coding	ENSMUSG00000014778
ENSMUST00000014927	10.649	1.40156	0.848282	1.65223	0.0984877	0.240978	Neutral	102075	protein_coding	ENSMUSG00000014782
ENSMUST00000014957	56.9275	-0.607445	0.419314	-1.44866	0.147432	0.316511	Neutral	20855	protein_coding	ENSMUSG00000014813
ENSMUST00000014981	147.936	-0.0889114	0.33413	-0.266098	0.790164	0.88638	Neutral	74356	protein_coding	ENSMUSG00000014837
ENSMUST00000014990	15885.2	-0.0881326	0.189987	-0.463888	0.642728	0.791167	Neutral	67971	protein_coding	ENSMUSG00000014846
ENSMUST00000014996	7.63126	0.620545	1.05252	0.589582	0.555471	0.727445	Neutral	279028	protein_coding	ENSMUSG00000014852
ENSMUST00000015000	1688.01	0.609245	0.194905	3.12586	0.00177288	0.0127292	Neutral	66320	protein_coding	ENSMUSG00000014856
ENSMUST00000015003	766.533	0.122195	0.218588	0.559019	0.576149	0.74326	Neutral	104394	protein_coding	ENSMUSG00000014859
ENSMUST00000015011	4042.12	0.393054	0.200688	1.95854	0.0501668	0.150351	Neutral	20932	protein_coding	ENSMUSG00000014867
ENSMUST00000015017	987.505	0.313925	0.254212	1.23489	0.216871	0.407293	Neutral	20931	protein_coding	ENSMUSG00000014873
ENSMUST00000015049	1315.7	0.158785	0.183045	0.867466	0.385687	0.586276	Neutral	27362	protein_coding	ENSMUSG00000014905
ENSMUST00000015100	5907.45	-0.0460506	0.17804	-0.258653	0.795903	0.889613	Neutral	19046	protein_coding	ENSMUSG00000014956
ENSMUST00000015107	852.419	-0.276661	0.189637	-1.4589	0.144592	0.312494	Neutral	24086	protein_coding	ENSMUSG00000020694
ENSMUST00000015124	414.032	0.131792	0.242865	0.542653	0.587369	0.751601	Neutral	66637	protein_coding	ENSMUSG00000014980
ENSMUST00000015137	276.206	0.0702249	0.230213	0.305044	0.760333	0.868742	Neutral	16885	protein_coding	ENSMUSG00000029674
ENSMUST00000015138	7527.96	-0.861004	0.18711	-4.60159	4.19276e-06	8.40741e-05	Neutral	13717	protein_coding	ENSMUSG00000029675
ENSMUST00000015146	1012.95	-0.0531845	0.211051	-0.251998	0.801042	0.893063	Neutral	76740	protein_coding	ENSMUSG00000015002
ENSMUST00000015157	1324.11	0.573566	0.222142	2.58198	0.00982352	0.0464188	Neutral	59005	protein_coding	ENSMUSG00000015013
ENSMUST00000015160	253.723	0.221041	0.294252	0.751197	0.452534	0.644912	Neutral	257633	protein_coding	ENSMUSG00000015016
ENSMUST00000015171	441.344	0.970892	0.243745	3.98323	6.79858e-05	0.000944799	Neutral	50917	protein_coding	ENSMUSG00000015027
ENSMUST00000015197	1290.63	-0.0913576	0.170158	-0.5369	0.591337	0.754557	Neutral	14461	protein_coding	ENSMUSG00000015053
ENSMUST00000015227	26.297	0.800678	0.603639	1.32642	0.184701	0.366447	Neutral	69379	protein_coding	ENSMUSG00000015083
ENSMUST00000015234	12.1878	-0.737469	0.814836	-0.905052	0.365438	0.567268	Neutral	19215	protein_coding	ENSMUSG00000015090
ENSMUST00000015236	3630.69	0.697553	0.210665	3.31119	0.000928994	0.00771021	Neutral	59022	protein_coding	ENSMUSG00000015092
ENSMUST00000015239	758.438	0.260561	0.175936	1.481	0.138607	0.303705	Neutral	30839	protein_coding	ENSMUSG00000015095
ENSMUST00000015256	113.403	-0.212193	0.29992	-0.707498	0.479257	0.666893	Neutral	50799	protein_coding	ENSMUSG00000015112
ENSMUST00000015271	621.171	0.0173838	0.181737	0.0956537	0.923796	0.961897	Neutral	74154	protein_coding	ENSMUSG00000015127
ENSMUST00000015277	1822.5	-0.0978276	0.176122	-0.555454	0.578584	0.744963	Neutral	233328	protein_coding	ENSMUSG00000015133
ENSMUST00000015278	29.6469	-0.732849	0.540033	-1.35705	0.174766	0.353565	Neutral	56847	protein_coding	ENSMUSG00000015134
ENSMUST00000015333	903.251	-0.314277	0.187862	-1.67291	0.0943447	0.233937	Neutral	213819	protein_coding	ENSMUSG00000015189
ENSMUST00000015346	239.059	-0.161854	0.248434	-0.651497	0.514726	0.695306	Neutral	215748	protein_coding	ENSMUSG00000015202
ENSMUST00000015358	477.327	0.0279168	0.195811	0.14257	0.88663	0.942295	Neutral	53332	protein_coding	ENSMUSG00000015214
ENSMUST00000015361	377.332	-0.252579	0.218527	-1.15582	0.247754	0.444107	Neutral	15354	protein_coding	ENSMUSG00000015217
ENSMUST00000015391	550.156	0.377654	0.225007	1.67841	0.0932673	0.231975	Neutral	66536	protein_coding	ENSMUSG00000015247
ENSMUST00000015394	71.9106	2.41966	0.400662	6.03917	1.54912e-09	6.16834e-08	Up	17386	protein_coding	ENSMUSG00000050578
ENSMUST00000015427	615.228	-0.119578	0.189881	-0.629749	0.528859	0.706254	Neutral	66294	protein_coding	ENSMUSG00000031399
ENSMUST00000015433	947.494	0.227799	0.213458	1.06719	0.285888	0.487226	Neutral	66192	protein_coding	ENSMUSG00000015289
ENSMUST00000015434	499.167	0.528035	0.200893	2.62844	0.00857775	0.0420299	Neutral	27643|100169864	protein_coding	ENSMUSG00000015290
ENSMUST00000015435	2555.11	0.116927	0.160897	0.726717	0.467399	0.657727	Neutral	14567	protein_coding	ENSMUSG00000015291
ENSMUST00000015449	1087.69	-0.284027	0.190908	-1.48777	0.136811	0.301112	Neutral	70097	protein_coding	ENSMUSG00000015305
ENSMUST00000015456	2995.23	-0.226504	0.178893	-1.26614	0.205463	0.392949	Neutral	17873	protein_coding	ENSMUSG00000015312
ENSMUST00000015460	70.4654	1.90825	0.388786	4.90824	9.18988e-07	2.14794e-05	Neutral	27218	protein_coding	ENSMUSG00000015316
ENSMUST00000015467	1681.57	0.466825	0.169369	2.75626	0.00584664	0.0316419	Neutral	30791	protein_coding	ENSMUSG00000052310
ENSMUST00000015481	821.947	0.760134	0.175421	4.33319	1.46966e-05	0.000254366	Neutral	13804	protein_coding	ENSMUSG00000015337
ENSMUST00000015484	3478.47	2.75757	0.289875	9.51299	1.85256e-21	2.57639e-19	Up	13058	protein_coding	ENSMUSG00000015340
ENSMUST00000015486	19.4127	-0.530204	0.690546	-0.767804	0.442604	0.636527	Neutral	22439	protein_coding	ENSMUSG00000015342
ENSMUST00000015498	3945.44	-0.780898	0.289037	-2.70172	0.00689811	0.0357991	Neutral	76477	protein_coding	ENSMUSG00000015354
ENSMUST00000015499	1023.6	1.65654	0.242248	6.8382	8.0195e-12	4.4481e-10	Neutral	12506	protein_coding	ENSMUSG00000015355
ENSMUST00000015501	913.22	-0.27272	0.178611	-1.5269	0.126786	0.286351	Neutral	270166	protein_coding	ENSMUSG00000015357
ENSMUST00000015509	2.06777	1.01895	2.11629	0.481478	0.630177	NA	Neutral	83456	protein_coding	ENSMUSG00000015365
ENSMUST00000015511	1898.86	0.654294	0.179902	3.63694	0.000275894	0.00296317	Neutral	67784	protein_coding	ENSMUSG00000030123
ENSMUST00000015540	870.448	1.46705	0.257642	5.69415	1.23985e-08	4.22704e-07	Neutral	12522	protein_coding	ENSMUSG00000015396
ENSMUST00000015545	4.7957	1.02186	1.53548	0.665499	0.505732	0.688332	Neutral	57394	protein_coding	ENSMUSG00000015401
ENSMUST00000015576	0.189717	1.13177	4.08047	0.277362	0.781502	NA	Neutral	17225	protein_coding	ENSMUSG00000022226
ENSMUST00000015581	254.918	2.28046	0.312384	7.30018	2.87379e-13	1.89416e-11	Up	14939	protein_coding	ENSMUSG00000015437
ENSMUST00000015583	0.284553	-1.5796	4.04833	-0.390185	0.6964	NA	Neutral	13035	protein_coding	ENSMUSG00000040314
ENSMUST00000015585	16.2355	6.58222	1.38008	4.76943	1.84745e-06	4.04304e-05	Up	14940	protein_coding	ENSMUSG00000079186
ENSMUST00000015594	1.71385	1.30265	2.0624	0.63162	0.527635	NA	Neutral	17231	protein_coding	ENSMUSG00000022157
ENSMUST00000015595	815.528	0.768987	0.27994	2.74697	0.00601495	0.032312	Neutral	625018	lncRNA	ENSMUSG00000015451
ENSMUST00000015596	100930	0.0587161	0.225846	0.259983	0.794877	0.889127	Neutral	11596	protein_coding	ENSMUSG00000015452
ENSMUST00000015605	1328	0.372246	0.185489	2.00684	0.0447671	0.138668	Neutral	12915	protein_coding	ENSMUSG00000015461
ENSMUST00000015611	147.689	0.364029	0.270129	1.34761	0.177784	0.357645	Neutral	81701	protein_coding	ENSMUSG00000015467
ENSMUST00000015612	1233.93	-0.436932	0.222274	-1.96573	0.0493294	0.148452	Neutral	18132	protein_coding	ENSMUSG00000015468
ENSMUST00000015620	83.2807	1.24307	0.359124	3.46139	0.000537402	0.00500795	Neutral	260297	protein_coding	ENSMUSG00000015476
ENSMUST00000015622	894.176	0.394616	0.19438	2.03013	0.0423434	0.133622	Neutral	54197	protein_coding	ENSMUSG00000015478
ENSMUST00000015628	0.580145	-2.59715	3.97737	-0.652982	0.513768	NA	Neutral	329274	protein_coding	ENSMUSG00000015484
ENSMUST00000015645	954.807	0.0566339	0.191134	0.296304	0.766998	0.872796	Neutral	15273	protein_coding	ENSMUSG00000015501
ENSMUST00000015664	1262.03	2.14326	0.233973	9.16028	5.17631e-20	6.63456e-18	Up	13038	protein_coding	ENSMUSG00000028111
ENSMUST00000015666	249.309	-0.656579	0.356568	-1.84138	0.0655654	0.181297	Neutral	11863	protein_coding	ENSMUSG00000015522
ENSMUST00000015667	23991.4	3.4761	0.285151	12.1904	3.49735e-34	1.02066e-31	Up	13040	protein_coding	ENSMUSG00000038642
ENSMUST00000015680	1251.53	-0.0703383	0.17566	-0.400423	0.688845	0.822208	Neutral	17434	protein_coding	ENSMUSG00000015536
ENSMUST00000015712	4527.46	0.223082	0.551662	0.404382	0.685932	0.820266	Neutral	16956	protein_coding	ENSMUSG00000015568
ENSMUST00000015719	5459.47	0.66694	0.228951	2.91303	0.00357942	0.0218073	Neutral	11974	protein_coding	ENSMUSG00000015575
ENSMUST00000015723	1.92141	0.672906	2.38053	0.28267	0.77743	NA	Neutral	18091	protein_coding	ENSMUSG00000015579
ENSMUST00000015725	407.991	0.876435	0.22666	3.86673	0.000110303	0.00141358	Neutral	224630	protein_coding	ENSMUSG00000024191
ENSMUST00000015749	612.475	0.121134	0.183801	0.659049	0.509865	0.691635	Neutral	20807	protein_coding	ENSMUSG00000015605
ENSMUST00000015771	292.894	-0.467761	0.217417	-2.15144	0.0314411	0.107973	Neutral	14464	protein_coding	ENSMUSG00000015627
ENSMUST00000015791	2569.47	-0.0885003	0.194879	-0.454128	0.649736	0.795892	Neutral	16776	protein_coding	ENSMUSG00000015647
ENSMUST00000015796	32.762	0.744308	0.499655	1.48964	0.136318	0.300431	Neutral	70358	protein_coding	ENSMUSG00000015652
ENSMUST00000015797	117.557	-0.0737161	0.322952	-0.228257	0.819446	0.903643	Neutral	74051	protein_coding	ENSMUSG00000015653
ENSMUST00000015800	36948.7	1.31624	0.151944	8.66264	4.60971e-18	5.05453e-16	Neutral	15481	protein_coding	ENSMUSG00000015656
ENSMUST00000015812	713.775	0.23699	0.193832	1.22265	0.22146	0.412937	Neutral	72621	protein_coding	ENSMUSG00000015668
ENSMUST00000015816	704.735	0.445165	0.201741	2.20662	0.0273406	0.0975758	Neutral	75398	protein_coding	ENSMUSG00000015672
ENSMUST00000015829	2077.89	-0.452491	0.182316	-2.4819	0.0130683	0.0569723	Neutral	66885	protein_coding	ENSMUSG00000030861
ENSMUST00000015841	992.733	0.109953	0.189663	0.579731	0.562096	0.732807	Neutral	84505	protein_coding	ENSMUSG00000015697
ENSMUST00000015846	387.759	-0.0168685	0.280408	-0.0601568	0.952031	0.976303	Neutral	71790	protein_coding	ENSMUSG00000015702
ENSMUST00000015855	392.783	-0.302234	0.220033	-1.37359	0.16957	0.346644	Neutral	229589	protein_coding	ENSMUSG00000015711
ENSMUST00000015858	4783.72	-0.263354	0.176101	-1.49547	0.134791	0.298246	Neutral	76893	protein_coding	ENSMUSG00000015714
ENSMUST00000015877	3085.14	0.58627	0.20001	2.9312	0.00337659	0.020872	Neutral	12343	protein_coding	ENSMUSG00000015733
ENSMUST00000015889	1845.25	1.01118	0.167597	6.03337	1.60571e-09	6.38829e-08	Neutral	67220	protein_coding	ENSMUSG00000015745
ENSMUST00000015891	418.656	0.399198	0.219807	1.81613	0.0693503	0.188772	Neutral	22365	protein_coding	ENSMUSG00000015747
ENSMUST00000015892	535.023	0.306491	0.190156	1.61179	0.107008	0.255269	Neutral	70767	protein_coding	ENSMUSG00000015748
ENSMUST00000015893	868.076	0.383492	0.196773	1.94891	0.0513062	0.152777	Neutral	66471	protein_coding	ENSMUSG00000015749
ENSMUST00000015894	2741.19	0.339781	0.16954	2.00413	0.0450563	0.139278	Neutral	226548	protein_coding	ENSMUSG00000015750
ENSMUST00000015901	590.378	-0.251834	0.201038	-1.25267	0.210327	0.399177	Neutral	67418	protein_coding	ENSMUSG00000015757
ENSMUST00000015903	2041.02	0.477146	0.184908	2.58045	0.00986711	0.046579	Neutral	12793	protein_coding	ENSMUSG00000015759
ENSMUST00000015920	482.744	0.15289	0.211839	0.721729	0.470461	0.660057	Neutral	20933	protein_coding	ENSMUSG00000015776
ENSMUST00000015934	1092.75	0.138477	0.199071	0.695615	0.48667	0.67291	Neutral	20930	protein_coding	ENSMUSG00000015790
ENSMUST00000015948	2579.89	0.320517	0.206538	1.55186	0.120697	0.276889	Neutral	66999	protein_coding	ENSMUSG00000015804
ENSMUST00000015950	2047.03	0.452033	0.22729	1.9888	0.0467237	0.142876	Neutral	110391	protein_coding	ENSMUSG00000015806
ENSMUST00000015981	9212.49	0.209106	0.169524	1.23349	0.217393	0.407837	Neutral	18412	protein_coding	ENSMUSG00000015837
ENSMUST00000015987	16.2013	0.350048	0.685861	0.510378	0.609787	0.768179	Neutral	20183	protein_coding	ENSMUSG00000015843
ENSMUST00000015994	863.766	-0.122817	0.207111	-0.593002	0.55318	0.725681	Neutral	229595	protein_coding	ENSMUSG00000015850
ENSMUST00000015998	124.657	1.9213	0.892196	2.15346	0.0312828	0.107553	Neutral	11801	protein_coding	ENSMUSG00000015854
ENSMUST00000016023	0.895216	-3.21995	3.06125	-1.05184	0.292873	NA	Neutral	58227	protein_coding	ENSMUSG00000015879
ENSMUST00000016026	83.8047	-0.386088	0.34894	-1.10646	0.268528	0.468158	Neutral	209707	protein_coding	ENSMUSG00000015882
ENSMUST00000016031	1901.04	2.08834	0.265966	7.85192	4.09728e-15	3.42392e-13	Up	15109	protein_coding	ENSMUSG00000020017
ENSMUST00000016033	1225.18	-0.0460932	0.212685	-0.21672	0.828427	0.908851	Neutral	16993	protein_coding	ENSMUSG00000015889
ENSMUST00000016034	5.77914	-0.0645732	1.08346	-0.0595993	0.952475	0.976467	Neutral	71761	protein_coding	ENSMUSG00000015890
ENSMUST00000016072	4761.21	0.495454	0.17012	2.91238	0.00358682	0.0218412	Neutral	81910	protein_coding	ENSMUSG00000027422
ENSMUST00000016081	2483.13	0.490043	0.171038	2.86512	0.00416854	0.0245543	Neutral	26914	protein_coding	ENSMUSG00000015937
ENSMUST00000016086	188.38	0.466417	0.245984	1.89613	0.0579427	0.166244	Neutral	114674	protein_coding	ENSMUSG00000015942
ENSMUST00000016087	579.968	0.234408	0.220788	1.06168	0.288379	0.490133	Neutral	69168	protein_coding	ENSMUSG00000015943
ENSMUST00000016088	327.082	-0.0521847	0.22068	-0.236472	0.813066	0.899857	Neutral	80909	protein_coding	ENSMUSG00000015944
ENSMUST00000016094	18.7132	0.189717	0.679922	0.279028	0.780223	0.880567	Neutral	17969	protein_coding	ENSMUSG00000015950
ENSMUST00000016105	1780.34	-0.0789925	0.15966	-0.494754	0.620774	0.776062	Neutral	11566	protein_coding	ENSMUSG00000015961
ENSMUST00000016106	3.25114	-2.96182	1.74113	-1.70109	0.0889264	0.224486	Neutral	69428	protein_coding	ENSMUSG00000015962
ENSMUST00000016110	16.9606	-0.628128	0.700877	-0.896203	0.370145	0.571926	Neutral	50905	protein_coding	ENSMUSG00000015966
ENSMUST00000016115	668.22	-0.0598561	0.19602	-0.305357	0.760094	0.868628	Neutral	56249	protein_coding	ENSMUSG00000015971
ENSMUST00000016124	57.4989	0.691768	0.396772	1.74349	0.0812478	0.210955	Neutral	76612	protein_coding	ENSMUSG00000015980
ENSMUST00000016125	74.5502	2.25245	0.406288	5.54396	2.95701e-08	9.46552e-07	Up	57740	protein_coding	ENSMUSG00000015981
ENSMUST00000016138	1666.47	-0.0545632	0.204162	-0.267254	0.789274	0.885824	Neutral	14272	protein_coding	ENSMUSG00000015994
ENSMUST00000016143	259.791	-0.0824106	0.268293	-0.307166	0.758717	0.867775	Neutral	245880	protein_coding	ENSMUSG00000029636
ENSMUST00000016144	2281.79	-0.439542	0.183121	-2.40028	0.0163825	0.0672832	Neutral	19012	protein_coding	ENSMUSG00000021759
ENSMUST00000016168	1370.5	0.171187	0.170498	1.00404	0.31536	0.518387	Neutral	16803	protein_coding	ENSMUSG00000016024
ENSMUST00000016172	331.889	-0.0589775	0.238761	-0.247014	0.804897	0.895304	Neutral	12614	protein_coding	ENSMUSG00000016028
ENSMUST00000016231	627.61	0.540982	0.211536	2.5574	0.0105457	0.0488108	Neutral	14247	protein_coding	ENSMUSG00000016087
ENSMUST00000016279	374.54	0.583585	0.261917	2.22813	0.0258718	0.0937234	Neutral	100637	protein_coding	ENSMUSG00000041132
ENSMUST00000016309	4502.16	-0.130386	0.20182	-0.64605	0.518247	0.698292	Neutral	69660	protein_coding	ENSMUSG00000006301
ENSMUST00000016315	3234.99	-0.131786	0.185599	-0.710056	0.477669	0.665604	Neutral	16780	protein_coding	ENSMUSG00000026639
ENSMUST00000016323	5.87709	-1.94161	1.24606	-1.5582	0.119185	0.274588	Neutral	215303	protein_coding	ENSMUSG00000016179
ENSMUST00000016338	5518.59	-0.647316	0.244839	-2.64385	0.00819691	0.0406575	Neutral	15483	protein_coding	ENSMUSG00000016194
ENSMUST00000016344	2.42851	-1.00686	1.78276	-0.564777	0.572225	0.740256	Neutral	329324	protein_coding	ENSMUSG00000016200
ENSMUST00000016383	51.964	0.50496	0.405808	1.24433	0.213377	0.402918	Neutral	74365	protein_coding	ENSMUSG00000016239
ENSMUST00000016396	5779.97	0.921185	0.216331	4.25822	2.06065e-05	0.000342148	Neutral	67126	protein_coding	ENSMUSG00000016252
ENSMUST00000016397	756.277	0.262062	0.199276	1.31507	0.188487	0.371394	Neutral	57314	protein_coding	ENSMUSG00000016253
ENSMUST00000016399	35.5525	-1.26792	0.805307	-1.57446	0.115382	0.268819	Neutral	545486	protein_coding	ENSMUSG00000016255
ENSMUST00000016400	8142.86	2.25931	0.21398	10.5585	4.63942e-26	8.73085e-24	Up	64138	protein_coding	ENSMUSG00000016256
ENSMUST00000016401	734.197	0.309547	0.180711	1.71294	0.0867235	0.220688	Neutral	66390	protein_coding	ENSMUSG00000016257
ENSMUST00000016406	80.2406	0.123455	0.364284	0.338898	0.734687	0.852578	Neutral	214791	protein_coding	ENSMUSG00000016262
ENSMUST00000016427	873.343	6.29655	0.300165	20.977	1.0644e-97	4.38935e-94	Up	14990	protein_coding	ENSMUSG00000016283
ENSMUST00000016452	1083.46	0.332992	0.193326	1.72244	0.0849899	0.21756	Neutral	22209	protein_coding	ENSMUSG00000016308
ENSMUST00000016463	3791.38	0.215588	0.162184	1.32928	0.183755	0.365234	Neutral	11740	protein_coding	ENSMUSG00000016319
ENSMUST00000016471	1.96627	0.629346	2.36931	0.265624	0.790529	NA	Neutral	67821	protein_coding	ENSMUSG00000016327
ENSMUST00000016488	1513.62	0.291765	0.201659	1.44682	0.147947	0.317315	Neutral	66496	protein_coding	ENSMUSG00000016344
ENSMUST00000016498	48.5988	-0.620145	0.407191	-1.52298	0.127763	0.287851	Neutral	20811	protein_coding	ENSMUSG00000027579
ENSMUST00000016511	4.57188	-0.177293	1.4061	-0.126088	0.899662	0.949053	Neutral	20459	protein_coding	ENSMUSG00000038751
ENSMUST00000016530	13.5604	-1.34801	0.775222	-1.73886	0.0820588	0.212368	Neutral	77015	protein_coding	ENSMUSG00000016386
ENSMUST00000016553	407.787	0.169506	0.232566	0.728851	0.466093	0.656548	Neutral	67050	protein_coding	ENSMUSG00000016409
ENSMUST00000016569	814.596	-0.0399984	0.181894	-0.2199	0.825949	0.90735	Neutral	100710	protein_coding	ENSMUSG00000034021
ENSMUST00000016571	1764.15	0.634692	0.21402	2.96558	0.00302113	0.0192119	Neutral	54405	protein_coding	ENSMUSG00000016427
ENSMUST00000016631	1956.92	-0.714595	0.182526	-3.91504	9.03906e-05	0.00119638	Neutral	67533	protein_coding	ENSMUSG00000016487
ENSMUST00000016638	3958.91	-0.233576	0.160299	-1.45713	0.145079	0.313198	Neutral	12490	protein_coding	ENSMUSG00000016494
ENSMUST00000016639	949.45	0.71209	0.210303	3.38601	0.000709156	0.00623656	Neutral	67759	protein_coding	ENSMUSG00000016495
ENSMUST00000016640	1229.52	3.03517	0.218516	13.8899	7.29315e-44	3.54735e-41	Up	60533	protein_coding	ENSMUSG00000016496
ENSMUST00000016654	880.001	0.37189	0.224755	1.65464	0.0979969	0.240161	Neutral	76366	protein_coding	ENSMUSG00000016510
ENSMUST00000016664	410.814	-0.209139	0.226965	-0.921459	0.356811	0.559028	Neutral	140887	protein_coding	ENSMUSG00000016520
ENSMUST00000016668	1.09049	-2.24528	3.22196	-0.696869	0.485885	NA	Neutral	329244	protein_coding	ENSMUSG00000016524
ENSMUST00000016670	51.5116	-0.626898	0.40912	-1.53231	0.125446	0.284232	Neutral	226419	protein_coding	ENSMUSG00000016526
ENSMUST00000016672	4598.48	0.299043	0.232203	1.28785	0.197797	0.383039	Neutral	17164	protein_coding	ENSMUSG00000016528
ENSMUST00000016673	8.01678	3.25006	1.10564	2.93952	0.00328724	0.0204637	Up	16153	protein_coding	ENSMUSG00000016529
ENSMUST00000016678	4115.74	0.0840517	0.194111	0.433008	0.665009	0.806337	Neutral	16784	protein_coding	ENSMUSG00000016534
ENSMUST00000016680	1091.87	-0.269444	0.173748	-1.55077	0.120956	0.277264	Neutral	99375	protein_coding	ENSMUSG00000031446
ENSMUST00000016681	397.127	-0.395706	0.212402	-1.86301	0.0624615	0.175218	Neutral	72584	protein_coding	ENSMUSG00000031095
ENSMUST00000016696	39.3438	0.80085	0.458733	1.74579	0.080848	0.210272	Neutral	239554	protein_coding	ENSMUSG00000016552
ENSMUST00000016703	14862	0.026871	0.153858	0.174648	0.861356	0.92812	Neutral	15081	protein_coding	ENSMUSG00000016559
ENSMUST00000016768	31.9445	1.32568	0.492609	2.69114	0.00712073	0.0365974	Neutral	271305	protein_coding	ENSMUSG00000016624
ENSMUST00000016771	7509.68	0.0213407	0.224425	0.0950903	0.924243	0.962194	Neutral	17886	protein_coding	ENSMUSG00000022443
ENSMUST00000016781	529.415	0.398857	0.225182	1.77126	0.0765166	0.202279	Neutral	67042	protein_coding	ENSMUSG00000016637
ENSMUST00000016897	183.163	-0.0420542	0.25194	-0.166921	0.867432	0.931498	Neutral	319953	protein_coding	ENSMUSG00000022442
ENSMUST00000016901	480.234	0.238146	0.237843	1.00127	0.316694	0.519806	Neutral	223723	protein_coding	ENSMUSG00000016757
ENSMUST00000016902	368.948	0.19236	0.247373	0.777608	0.4368	0.63161	Neutral	12124	protein_coding	ENSMUSG00000016758
ENSMUST00000016907	136.149	-0.239534	0.316862	-0.755957	0.449675	0.642554	Neutral	64706	protein_coding	ENSMUSG00000016763
ENSMUST00000016951	29.7605	0.372014	0.669636	0.555547	0.578521	0.744902	Neutral	282663	protein_coding	ENSMUSG00000051029
ENSMUST00000016977	1229.32	0.487121	0.225407	2.16107	0.0306897	0.106077	Neutral	68735	protein_coding	ENSMUSG00000016833
ENSMUST00000017065	2791.61	0.536591	0.157325	3.41071	0.000647935	0.00579871	Neutral	67996	protein_coding	ENSMUSG00000016921
ENSMUST00000017077	880.985	-0.787346	0.279413	-2.81786	0.0048345	0.0274393	Neutral	18803	protein_coding	ENSMUSG00000016933
ENSMUST00000017086	4.45979	-0.52977	1.26155	-0.419934	0.674533	0.81267	Neutral	71753	protein_coding	ENSMUSG00000016942
ENSMUST00000017090	521.082	0.0903551	0.195734	0.461621	0.644353	0.792322	Neutral	69259	protein_coding	ENSMUSG00000016946
ENSMUST00000017151	1606.85	0.210405	0.18451	1.14034	0.254144	0.451561	Neutral	19668	protein_coding	ENSMUSG00000017007
ENSMUST00000017153	5518.14	0.0641312	0.245606	0.261114	0.794005	0.888497	Neutral	20971	protein_coding	ENSMUSG00000017009
ENSMUST00000017184	3508.95	-0.217771	0.169413	-1.28545	0.198636	0.384193	Neutral	20708	protein_coding	ENSMUSG00000042842
ENSMUST00000017188	5777.16	-0.0761756	0.195739	-0.38917	0.69715	0.827774	Neutral	20719	protein_coding	ENSMUSG00000060147
ENSMUST00000017255	0.284553	-1.5796	4.04833	-0.390185	0.6964	NA	Neutral	75706	protein_coding	ENSMUSG00000020913
ENSMUST00000017270	0.142276	-0.791785	4.08047	-0.194042	0.846143	NA	Neutral	68239	protein_coding	ENSMUSG00000053654
ENSMUST00000017276	1020.54	0.633335	0.183511	3.45121	0.000558081	0.00515809	Neutral	19157	protein_coding	ENSMUSG00000017132
ENSMUST00000017288	537.286	0.0395305	0.255277	0.154854	0.876937	0.936736	Neutral	74194	protein_coding	ENSMUSG00000017144
ENSMUST00000017290	68.5783	1.23567	0.418367	2.95355	0.00314139	0.0198106	Neutral	12189	protein_coding	ENSMUSG00000017146
ENSMUST00000017309	0.145956	-0.791785	4.08047	-0.194042	0.846143	NA	Neutral	14459	protein_coding	ENSMUSG00000017165
ENSMUST00000017316	6.4409	-1.04389	1.31982	-0.790938	0.42898	0.62472	Neutral	11754	protein_coding	ENSMUSG00000019326
ENSMUST00000017332	1973.34	0.549522	0.20534	2.67615	0.00744722	0.0378515	Neutral	52469	protein_coding	ENSMUSG00000017188
ENSMUST00000017339	7.36112	0.966243	1.18023	0.818688	0.412965	0.611107	Neutral	69376	protein_coding	ENSMUSG00000017195
ENSMUST00000017354	618.46	0.275253	0.187498	1.46803	0.142095	0.308736	Neutral	23989	protein_coding	ENSMUSG00000017210
ENSMUST00000017365	1931.08	0.248217	0.180489	1.37525	0.169055	0.345934	Neutral	22123	protein_coding	ENSMUSG00000017221
ENSMUST00000017384	1239.11	0.083314	0.188906	0.441035	0.659188	0.80256	Neutral	192160	protein_coding	ENSMUSG00000078676
ENSMUST00000017408	837.334	-0.130478	0.173512	-0.751984	0.45206	0.64445	Neutral	50912	protein_coding	ENSMUSG00000017264
ENSMUST00000017430	1223.14	0.131547	0.189077	0.695731	0.486597	0.672833	Neutral	67201	protein_coding	ENSMUSG00000017286
ENSMUST00000017435	1532.2	-0.323357	0.172022	-1.87974	0.0601434	0.170531	Neutral	216965	protein_coding	ENSMUSG00000017291
ENSMUST00000017443	665.054	0.202188	0.200721	1.00731	0.313787	0.516762	Neutral	76233	protein_coding	ENSMUSG00000017299
ENSMUST00000017451	440.465	0.457217	0.210341	2.17369	0.0297284	0.103618	Neutral	170789	protein_coding	ENSMUSG00000017307
ENSMUST00000017453	125.974	-0.354484	0.296746	-1.19457	0.232255	0.425905	Neutral	52685	protein_coding	ENSMUSG00000017309
ENSMUST00000017458	166.361	-0.182857	0.306921	-0.595777	0.551324	0.724208	Neutral	50997	protein_coding	ENSMUSG00000017314
ENSMUST00000017460	13.7052	-1.00565	0.799128	-1.25843	0.208235	0.396452	Neutral	19064	protein_coding	ENSMUSG00000017316
ENSMUST00000017488	296.33	0.0698712	0.260043	0.268691	0.788167	0.885147	Neutral	22370	protein_coding	ENSMUSG00000017344
ENSMUST00000017530	344.007	0.167561	0.232532	0.720591	0.471161	0.660549	Neutral	22032	protein_coding	ENSMUSG00000017386
ENSMUST00000017534	260.959	0.506482	0.352872	1.43531	0.151198	0.321662	Neutral	11676	protein_coding	ENSMUSG00000017390
ENSMUST00000017544	56.9622	2.6811	0.429917	6.23632	4.47982e-10	1.94194e-08	Up	217154	protein_coding	ENSMUSG00000017400
ENSMUST00000017548	21675.6	0.821647	0.183443	4.47904	7.49788e-06	0.000141186	Neutral	19921	protein_coding	ENSMUSG00000017404
ENSMUST00000017549	235.573	-0.0140411	0.253432	-0.0554039	0.955817	0.978619	Neutral	140859	protein_coding	ENSMUSG00000017405
ENSMUST00000017552	196.495	0.509096	0.238818	2.13173	0.033029	0.11179	Neutral	12295	protein_coding	ENSMUSG00000020882
ENSMUST00000017561	240.24	0.245934	0.242527	1.01405	0.31056	0.513498	Neutral	72324	protein_coding	ENSMUSG00000017417
ENSMUST00000017562	481.77	-0.560322	0.223915	-2.50239	0.0123358	0.054727	Neutral	75869	protein_coding	ENSMUSG00000017418
ENSMUST00000017567	2644.93	0.13859	0.186342	0.743741	0.457033	0.648843	Neutral	22680	protein_coding	ENSMUSG00000017421
ENSMUST00000017572	1100.86	0.410808	0.170148	2.41441	0.0157606	0.0654142	Neutral	69077	protein_coding	ENSMUSG00000017428
ENSMUST00000017576	12.3523	-1.06556	0.837103	-1.27291	0.203049	0.38981	Neutral	52897	protein_coding	ENSMUSG00000025576
ENSMUST00000017590	305.558	-0.49925	0.24432	-2.04343	0.04101	0.130658	Neutral	56745	protein_coding	ENSMUSG00000017446
ENSMUST00000017597	17.451	-0.327486	0.713958	-0.45869	0.646456	0.793797	Neutral	19193	protein_coding	ENSMUSG00000017453
ENSMUST00000017604	7756.75	2.14456	0.249053	8.61087	7.25107e-18	7.76233e-16	Up	13057	protein_coding	ENSMUSG00000006519
ENSMUST00000017610	9868.21	-0.257588	0.147656	-1.74452	0.0810687	0.210632	Neutral	21858	protein_coding	ENSMUSG00000017466
ENSMUST00000017620	1307.02	0.354665	0.197159	1.79888	0.0720378	0.193964	Neutral	76025	protein_coding	ENSMUSG00000025575
ENSMUST00000017622	761.836	0.169639	0.182659	0.928724	0.353032	0.555439	Neutral	76014	protein_coding	ENSMUSG00000017478
ENSMUST00000017629	2494.56	-0.296001	0.165652	-1.78689	0.0739558	0.197513	Neutral	21974	protein_coding	ENSMUSG00000017485
ENSMUST00000017637	4747.39	0.215404	0.189578	1.13623	0.255859	0.45353	Neutral	16010	protein_coding	ENSMUSG00000017493
ENSMUST00000017692	1028.39	0.0571729	0.187687	0.304619	0.760657	0.868907	Neutral	52615	protein_coding	ENSMUSG00000017548
ENSMUST00000017694	91.1309	0.532938	0.326673	1.63141	0.102803	0.24824	Neutral	237877	protein_coding	ENSMUSG00000017550
ENSMUST00000017741	0.618024	-2.68099	3.89532	-0.688259	0.49129	NA	Neutral	268482	protein_coding	ENSMUSG00000020912
ENSMUST00000017743	1.79389	0.119952	2.06687	0.0580355	0.95372	NA	Neutral	66809	protein_coding	ENSMUSG00000035775
ENSMUST00000017751	44.1648	1.56924	0.506869	3.09595	0.00196181	0.0137715	Neutral	217169	protein_coding	ENSMUSG00000017607
ENSMUST00000017759	2529.22	-0.393493	0.212306	-1.85343	0.0638212	0.177911	Neutral	21927	protein_coding	ENSMUSG00000017615
ENSMUST00000017783	163.405	0.510585	0.290887	1.75527	0.079213	0.207194	Neutral	268451	protein_coding	ENSMUSG00000017639
ENSMUST00000017799	893.565	1.53843	0.177374	8.67335	4.19607e-18	4.62773e-16	Neutral	21939	protein_coding	ENSMUSG00000017652
ENSMUST00000017808	835.069	0.683295	0.232169	2.94309	0.00324953	0.0202917	Neutral	228875	protein_coding	ENSMUSG00000017664
ENSMUST00000017821	2174.44	0.218501	0.197381	1.107	0.268295	0.467939	Neutral	78889	protein_coding	ENSMUSG00000017677
ENSMUST00000017831	1054.39	0.0392591	0.16215	0.242116	0.808691	0.897655	Neutral	59040	protein_coding	ENSMUSG00000017686
ENSMUST00000017836	63.7351	0.754304	0.400039	1.88557	0.0593523	0.16901	Neutral	246104	protein_coding	ENSMUSG00000017692
ENSMUST00000017839	276.02	0.405896	0.232778	1.7437	0.0812116	0.210893	Neutral	71956	protein_coding	ENSMUSG00000020707
ENSMUST00000017841	108.303	1.14046	0.300605	3.79388	0.000148313	0.00180463	Neutral	11486	protein_coding	ENSMUSG00000017697
ENSMUST00000017851	16663.9	-0.0745332	0.145865	-0.510974	0.609369	0.767891	Neutral	26943	protein_coding	ENSMUSG00000017707
ENSMUST00000017859	2024.88	0.140953	0.20931	0.67342	0.50068	0.684304	Neutral	74451	protein_coding	ENSMUSG00000017715
ENSMUST00000017864	9.52807	0.850004	0.903987	0.940284	0.347072	0.54969	Neutral	73603	protein_coding	ENSMUSG00000017720
ENSMUST00000017867	22550.8	0.361994	0.232419	1.55751	0.11935	0.274792	Neutral	67701	protein_coding	ENSMUSG00000017723
ENSMUST00000017868	17.8638	2.63157	0.722951	3.64004	0.000272601	0.00293508	Up	18612	protein_coding	ENSMUSG00000017724
ENSMUST00000017878	1591.88	0.417269	0.213844	1.95128	0.051024	0.152242	Neutral	52840	protein_coding	ENSMUSG00000017734
ENSMUST00000017881	140.847	-0.339738	0.331737	-1.02412	0.305779	0.508457	Neutral	17395	protein_coding	ENSMUSG00000017737
ENSMUST00000017891	392.336	0.248972	0.262277	0.94927	0.342484	0.545108	Neutral	80860	protein_coding	ENSMUSG00000017747
ENSMUST00000017900	816.667	0.141629	0.231596	0.611534	0.540846	0.715718	Neutral	20499	protein_coding	ENSMUSG00000017756
ENSMUST00000017908	154.291	0.243757	0.289861	0.840946	0.400378	0.599936	Neutral	71971	protein_coding	ENSMUSG00000017764
ENSMUST00000017911	5.26358	0.996752	1.48219	0.672487	0.501274	0.684903	Neutral	75642	protein_coding	ENSMUSG00000017767
ENSMUST00000017920	2721.86	-0.250597	0.169995	-1.47414	0.140443	0.306425	Neutral	12928	protein_coding	ENSMUSG00000017776
ENSMUST00000017922	4141.54	0.456048	0.186192	2.44935	0.0143115	0.0610043	Neutral	12867	protein_coding	ENSMUSG00000017778
ENSMUST00000017945	733.937	0.134707	0.170771	0.788814	0.430221	0.625813	Neutral	21428	protein_coding	ENSMUSG00000017801
ENSMUST00000017946	1584.65	-0.00383868	0.186029	-0.0206348	0.983537	0.992046	Neutral	67998	protein_coding	ENSMUSG00000017802
ENSMUST00000017961	247.293	-0.55521	0.294763	-1.88358	0.0596218	0.169538	Neutral	59091	protein_coding	ENSMUSG00000017817
ENSMUST00000017974	453.27	1.55497	0.217732	7.14169	9.21875e-13	5.76762e-11	Neutral	80861	protein_coding	ENSMUSG00000017830
ENSMUST00000017975	1999.08	0.0538459	0.169183	0.318269	0.750281	0.862576	Neutral	271457	protein_coding	ENSMUSG00000017831
ENSMUST00000017976	7.50143	0.245982	1.20034	0.204928	0.837629	0.914845	Neutral	75482	protein_coding	ENSMUSG00000017832
ENSMUST00000017981	659.543	0.0880282	0.203764	0.432011	0.665734	0.806771	Neutral	71966	protein_coding	ENSMUSG00000017837
ENSMUST00000018002	701.227	0.352873	0.208142	1.69535	0.0900096	0.226263	Neutral	245866	protein_coding	ENSMUSG00000017858
ENSMUST00000018005	59.3669	1.09329	0.471332	2.31957	0.0203641	0.0786145	Neutral	17865	protein_coding	ENSMUSG00000017861
ENSMUST00000018012	0.566963	-1.19754	4.00208	-0.299231	0.764764	NA	Neutral	27219	protein_coding	ENSMUSG00000017868
ENSMUST00000018050	335.613	-0.322263	0.277804	-1.16004	0.246032	0.442227	Neutral	228880	protein_coding	ENSMUSG00000039671
ENSMUST00000018087	1.46097	-0.0684416	2.36549	-0.0289334	0.976918	NA	Neutral	228858	protein_coding	ENSMUSG00000017943
ENSMUST00000018094	0.840801	3.31372	3.83518	0.864032	0.38757	NA	Neutral	15378	protein_coding	ENSMUSG00000017950
ENSMUST00000018113	2751.32	0.0988806	0.168967	0.585205	0.55841	0.729856	Neutral	19223	protein_coding	ENSMUSG00000017969
ENSMUST00000018122	486.853	-0.494352	0.203322	-2.43137	0.0150419	0.0632366	Neutral	320405	protein_coding	ENSMUSG00000017978
ENSMUST00000018143	550.504	0.327261	0.200032	1.63604	0.101831	0.246538	Neutral	228889	protein_coding	ENSMUSG00000017999
ENSMUST00000018156	578.355	-0.532007	0.207905	-2.55889	0.0105007	0.0486521	Neutral	170758	protein_coding	ENSMUSG00000018012
ENSMUST00000018184	2028.32	0.421697	0.195029	2.16223	0.0306007	0.105849	Neutral	74778	protein_coding	ENSMUSG00000018040
ENSMUST00000018186	8518.32	0.264517	0.153695	1.72106	0.0852407	0.218043	Neutral	109754	protein_coding	ENSMUSG00000018042
ENSMUST00000018212	219.708	0.0496773	0.28344	0.175265	0.860871	0.927866	Neutral	70422	protein_coding	ENSMUSG00000018068
ENSMUST00000018246	3951.15	0.355692	0.193934	1.83408	0.0666416	0.18344	Neutral	68024	protein_coding	ENSMUSG00000018102
ENSMUST00000018274	2098.55	0.220309	0.180672	1.21938	0.222698	0.414552	Neutral	104318	protein_coding	ENSMUSG00000025162
ENSMUST00000018287	1606.88	-0.326124	0.17082	-1.90916	0.0562412	0.162909	Neutral	17135	protein_coding	ENSMUSG00000018143
ENSMUST00000018295	446.345	0.260884	0.208963	1.24847	0.211858	0.401125	Neutral	18693	protein_coding	ENSMUSG00000068206
ENSMUST00000018304	111.121	-1.02385	0.43282	-2.36554	0.0180039	0.0720195	Neutral	19014	protein_coding	ENSMUSG00000018160
ENSMUST00000018311	1363.26	0.114123	0.178283	0.64012	0.522095	0.701295	Neutral	59045	protein_coding	ENSMUSG00000018167
ENSMUST00000018313	836.821	0.41105	0.189969	2.16378	0.0304812	0.105582	Neutral	17305	protein_coding	ENSMUSG00000018169
ENSMUST00000018315	3108.39	0.752995	0.166882	4.51215	6.41752e-06	0.000123016	Neutral	75909	protein_coding	ENSMUSG00000018171
ENSMUST00000018333	518.531	0.589409	0.228808	2.576	0.00999509	0.0470124	Neutral	56207	protein_coding	ENSMUSG00000018189
ENSMUST00000018337	684.227	-0.0544711	0.18842	-0.289094	0.77251	0.876114	Neutral	214498	protein_coding	ENSMUSG00000026361
ENSMUST00000018343	125.296	-0.538983	0.385976	-1.39641	0.16259	0.337413	Neutral	20822	protein_coding	ENSMUSG00000018199
ENSMUST00000018353	1733.99	-0.11797	0.179452	-0.657389	0.510931	0.692319	Neutral	58231	protein_coding	ENSMUSG00000018209
ENSMUST00000018355	0.284553	-1.5796	4.04833	-0.390185	0.6964	NA	Neutral	192201	protein_coding	ENSMUSG00000018211
ENSMUST00000018361	14064.6	-0.380137	0.18178	-2.09119	0.0365107	0.120354	Neutral	18858	protein_coding	ENSMUSG00000018217
ENSMUST00000018382	18.5915	-0.102854	0.721138	-0.142627	0.886585	0.942268	Neutral	14566	protein_coding	ENSMUSG00000018238
ENSMUST00000018383	189.757	0.27323	0.294533	0.927673	0.353577	0.555872	Neutral	67966	protein_coding	ENSMUSG00000018239
ENSMUST00000018399	1.26334	2.77169	3.04685	0.909691	0.362985	NA	Neutral	71888	protein_coding	ENSMUSG00000035592
ENSMUST00000018407	263.938	-0.531176	0.293443	-1.81015	0.0702719	0.190583	Neutral	21388	protein_coding	ENSMUSG00000018263
ENSMUST00000018429	751.687	0.448239	0.179841	2.49242	0.0126876	0.0558544	Neutral	18806	protein_coding	ENSMUSG00000020828
ENSMUST00000018430	3417.46	0.710711	0.196175	3.62284	0.000291387	0.00308933	Neutral	19175	protein_coding	ENSMUSG00000018286
ENSMUST00000018431	1032.13	0.532719	0.221735	2.40251	0.0162831	0.0669879	Neutral	216873	protein_coding	ENSMUSG00000018287
ENSMUST00000018437	11467.3	1.211	0.195585	6.19166	5.95336e-10	2.54351e-08	Neutral	18643	protein_coding	ENSMUSG00000018293
ENSMUST00000018449	1929.5	-0.478913	0.170321	-2.81183	0.00492604	0.027814	Neutral	192159	protein_coding	ENSMUSG00000020850
ENSMUST00000018466	920.317	0.459288	0.204377	2.24725	0.0246238	0.090348	Neutral	67145	protein_coding	ENSMUSG00000018322
ENSMUST00000018470	5964.72	0.1493	0.157392	0.948584	0.342832	0.545476	Neutral	54401	protein_coding	ENSMUSG00000018326
ENSMUST00000018476	508.262	-0.158579	0.188042	-0.843319	0.39905	0.598629	Neutral	56274	protein_coding	ENSMUSG00000022329
ENSMUST00000018478	251.938	0.0761075	0.251907	0.302125	0.762556	0.870194	Neutral	16706	protein_coding	ENSMUSG00000018334
ENSMUST00000018482	892.988	1.11841	0.204938	5.45729	4.83456e-08	1.48733e-06	Neutral	57783	protein_coding	ENSMUSG00000020400
ENSMUST00000018485	26.4895	1.51898	0.711379	2.13526	0.0327396	0.111116	Neutral	16162	protein_coding	ENSMUSG00000018341
ENSMUST00000018491	345.389	0.26622	0.232958	1.14278	0.253129	0.450349	Neutral	52712	protein_coding	ENSMUSG00000018347
ENSMUST00000018506	1293.86	0.397855	0.16676	2.38579	0.0170424	0.069259	Neutral	16647	protein_coding	ENSMUSG00000018362
ENSMUST00000018516	298.183	0.0225004	0.24627	0.0913648	0.927203	0.963665	Neutral	320162	protein_coding	ENSMUSG00000018372
ENSMUST00000018521	1326.39	-0.349033	0.179226	-1.94745	0.0514811	0.15315	Neutral	22344	protein_coding	ENSMUSG00000018377
ENSMUST00000018522	776.453	0.263514	0.180486	1.46002	0.144284	0.312005	Neutral	103841	protein_coding	ENSMUSG00000018378
ENSMUST00000018531	50.504	-0.0860537	0.399238	-0.215545	0.829343	0.909445	Neutral	71774	protein_coding	ENSMUSG00000018387
ENSMUST00000018544	5304.19	-0.216298	0.190489	-1.13549	0.256171	0.453858	Neutral	18952	protein_coding	ENSMUSG00000020486
ENSMUST00000018547	1789.58	0.0411701	0.174468	0.235974	0.813453	0.900096	Neutral	217039	protein_coding	ENSMUSG00000020530
ENSMUST00000018549	202.657	0.524954	0.25235	2.08026	0.0375017	0.122653	Neutral	217038	protein_coding	ENSMUSG00000018405
ENSMUST00000018556	569.139	-0.190873	0.193916	-0.984305	0.324965	0.528136	Neutral	76719	protein_coding	ENSMUSG00000018412
ENSMUST00000018561	5640.96	-0.730653	0.169367	-4.31403	1.60308e-05	0.000275199	Neutral	17912	protein_coding	ENSMUSG00000018417
ENSMUST00000018568	676.092	0.239936	0.188931	1.26996	0.204098	0.391127	Neutral	13495	protein_coding	ENSMUSG00000020537
ENSMUST00000018569	666.11	-0.219508	0.193422	-1.13487	0.256431	0.454178	Neutral	67487	protein_coding	ENSMUSG00000018425
ENSMUST00000018571	450.56	-0.420686	0.306101	-1.37434	0.169336	0.346344	Neutral	77864	protein_coding	ENSMUSG00000018427
ENSMUST00000018572	320.946	-0.451422	0.221424	-2.03872	0.0414777	0.13174	Neutral	11640	protein_coding	ENSMUSG00000018428
ENSMUST00000018577	330.292	0.0474398	0.202618	0.234134	0.814881	0.900984	Neutral	68979	protein_coding	ENSMUSG00000018433
ENSMUST00000018586	992.392	0.39347	0.185901	2.11655	0.0342979	0.114933	Neutral	116891	protein_coding	ENSMUSG00000018442
ENSMUST00000018593	566.639	0.493221	0.2044	2.41302	0.0158208	0.0655925	Neutral	69723	protein_coding	ENSMUSG00000018449
ENSMUST00000018610	1027.17	5.73079	0.306979	18.6683	8.96127e-78	1.73459e-74	Up	18126	protein_coding	ENSMUSG00000020826
ENSMUST00000018614	17.572	-0.0484472	0.832794	-0.0581743	0.95361	0.977152	Neutral	16499	protein_coding	ENSMUSG00000018470
ENSMUST00000018623	1.05441	-2.21458	2.91209	-0.760477	0.44697	NA	Neutral	73634	protein_coding	ENSMUSG00000018479
ENSMUST00000018625	753.17	-0.0760543	0.188994	-0.402416	0.687378	0.821161	Neutral	66884	protein_coding	ENSMUSG00000018481
ENSMUST00000018630	2.54393	2.94866	2.15809	1.36633	0.171836	0.349587	Neutral	22412	protein_coding	ENSMUSG00000018486
ENSMUST00000018637	3.80157	-2.02294	1.52779	-1.3241	0.185471	0.367398	Neutral	17879	protein_coding	ENSMUSG00000056328
ENSMUST00000018641	1.10357	2.53637	2.87397	0.88253	0.37749	NA	Neutral	17882	protein_coding	ENSMUSG00000033196
ENSMUST00000018644	329.589	-0.0995074	0.323326	-0.307761	0.758264	0.867505	Neutral	11541	protein_coding	ENSMUSG00000018500
ENSMUST00000018645	1408.97	-0.312693	0.166334	-1.87991	0.0601206	0.170491	Neutral	20185	protein_coding	ENSMUSG00000018501
ENSMUST00000018651	667.235	1.26833	0.248292	5.10821	3.25223e-07	8.45802e-06	Neutral	22368	protein_coding	ENSMUSG00000018507
ENSMUST00000018653	253.383	0.233275	0.282534	0.825653	0.409001	0.607671	Neutral	73139	protein_coding	ENSMUSG00000018509
ENSMUST00000018681	294.842	0.0723404	0.216738	0.333769	0.738554	0.855123	Neutral	22658	protein_coding	ENSMUSG00000018537
ENSMUST00000018685	275.867	0.0787266	0.216735	0.363239	0.716426	0.840435	Neutral	67480	protein_coding	ENSMUSG00000018541
ENSMUST00000018691	523.785	0.179442	0.22193	0.80855	0.418774	0.61613	Neutral	108083	protein_coding	ENSMUSG00000018547
ENSMUST00000018698	40.515	1.65514	0.524053	3.15835	0.00158665	0.0116676	Neutral	53422	protein_coding	ENSMUSG00000018554
ENSMUST00000018699	52.4501	-1.33754	0.459839	-2.90872	0.00362916	0.022034	Neutral	11889	protein_coding	ENSMUSG00000020884
ENSMUST00000018700	420.106	-0.0214607	0.213676	-0.100436	0.919998	0.959724	Neutral	13385	protein_coding	ENSMUSG00000020886
ENSMUST00000018710	45.2594	0.229729	0.607103	0.378402	0.705132	0.833028	Neutral	20528	protein_coding	ENSMUSG00000018566
ENSMUST00000018711	9558.64	0.465358	0.233398	1.99384	0.0461692	0.141709	Neutral	56486	protein_coding	ENSMUSG00000018567
ENSMUST00000018713	1241.1	0.180701	0.216928	0.833002	0.404844	0.603745	Neutral	53624	protein_coding	ENSMUSG00000018569
ENSMUST00000018714	45.5805	0.465024	0.487829	0.953251	0.340463	0.54304	Neutral	70419	protein_coding	ENSMUSG00000018570
ENSMUST00000018716	1089.24	0.202635	0.189775	1.06776	0.285627	0.486922	Neutral	78246	protein_coding	ENSMUSG00000018572
ENSMUST00000018718	2376.87	-0.0144476	0.197105	-0.0732988	0.941568	0.970723	Neutral	11370	protein_coding	ENSMUSG00000018574
ENSMUST00000018727	2525.19	0.318817	0.190016	1.67785	0.0933769	0.232157	Neutral	27041	protein_coding	ENSMUSG00000018583
ENSMUST00000018737	44494.9	-0.684133	0.157243	-4.35081	1.35636e-05	0.000236614	Neutral	20692	protein_coding	ENSMUSG00000018593
ENSMUST00000018739	0.601146	2.79499	3.98502	0.701374	0.48307	NA	Neutral	14657	protein_coding	ENSMUSG00000018595
ENSMUST00000018743	450.954	0.315525	0.193762	1.62842	0.103436	0.249292	Neutral	237781	protein_coding	ENSMUSG00000018599
ENSMUST00000018744	213.324	-0.108906	0.277555	-0.392375	0.694782	0.826282	Neutral	20425	protein_coding	ENSMUSG00000020534
ENSMUST00000018748	1109.52	-0.683869	0.260425	-2.62597	0.00864017	0.0422594	Neutral	21386	protein_coding	ENSMUSG00000018604
ENSMUST00000018755	254.347	1.07303	0.257352	4.16951	3.05249e-05	0.000481409	Neutral	30794	protein_coding	ENSMUSG00000020388
ENSMUST00000018765	69.4372	0.505482	0.430883	1.17313	0.240743	0.436191	Neutral	17394	protein_coding	ENSMUSG00000005800
ENSMUST00000018792	946.644	-0.403294	0.199376	-2.02278	0.0430962	0.135246	Neutral	56405	protein_coding	ENSMUSG00000018648
ENSMUST00000018795	307.329	0.104436	0.214322	0.487284	0.626057	0.779659	Neutral	217031	protein_coding	ENSMUSG00000018651
ENSMUST00000018798	48.1589	0.150097	0.571408	0.262679	0.792798	0.887837	Neutral	22778	protein_coding	ENSMUSG00000018654
ENSMUST00000018800	949.283	0.751373	0.798349	0.941158	0.346624	0.549246	Neutral	17896	protein_coding	ENSMUSG00000061086
ENSMUST00000018803	658.006	0.267518	0.231016	1.15801	0.246862	0.443188	Neutral	103711	protein_coding	ENSMUSG00000018659
ENSMUST00000018805	812.272	-0.102423	0.175183	-0.584664	0.558774	0.730156	Neutral	16834	protein_coding	ENSMUSG00000018661
ENSMUST00000018810	303.869	-0.346211	0.268489	-1.28948	0.197231	0.382417	Neutral	12412	protein_coding	ENSMUSG00000018666
ENSMUST00000018816	810.264	0.26138	0.222219	1.17623	0.239503	0.4347	Neutral	56358	protein_coding	ENSMUSG00000018672
ENSMUST00000018821	2672	0.570853	0.186786	3.05618	0.00224176	0.0153067	Neutral	68066	protein_coding	ENSMUSG00000018677
ENSMUST00000018841	270.154	0.403399	0.236782	1.70367	0.0884425	0.223664	Neutral	56321	protein_coding	ENSMUSG00000018697
ENSMUST00000018851	5035.51	0.228515	0.156717	1.45813	0.144804	0.312816	Neutral	13424	protein_coding	ENSMUSG00000018707
ENSMUST00000018871	10.0784	-0.0645458	1.05811	-0.0610011	0.951358	0.975919	Neutral	52670	protein_coding	ENSMUSG00000018727
ENSMUST00000018875	2722.57	0.0605963	0.164896	0.367481	0.71326	0.838235	Neutral	71770	protein_coding	ENSMUSG00000035152
ENSMUST00000018877	160.716	-0.247613	0.25262	-0.98018	0.326997	0.530257	Neutral	103737	protein_coding	ENSMUSG00000018733
ENSMUST00000018880	1188.93	-0.146618	0.184142	-0.79622	0.425904	0.622325	Neutral	83431	protein_coding	ENSMUSG00000018736
ENSMUST00000018884	363.745	-0.294465	0.214723	-1.37138	0.170258	0.347518	Neutral	71998	protein_coding	ENSMUSG00000018740
ENSMUST00000018887	1816.67	-0.852802	0.204721	-4.16568	3.10421e-05	0.000488166	Neutral	77579	protein_coding	ENSMUSG00000020900
ENSMUST00000018896	1209.81	0.794465	0.213341	3.72393	0.000196149	0.00225642	Neutral	69583	protein_coding	ENSMUSG00000089669
ENSMUST00000018905	1340.97	0.569056	0.21641	2.62953	0.00855041	0.0419285	Neutral	24070	protein_coding	ENSMUSG00000018761
ENSMUST00000018909	1848.93	-0.0279962	0.176504	-0.158615	0.873972	0.935112	Neutral	23879	protein_coding	ENSMUSG00000018765
ENSMUST00000018914	4671.43	0.522828	0.227756	2.29556	0.0217011	0.0823641	Neutral	228033	protein_coding	ENSMUSG00000018770
ENSMUST00000018918	2107.86	2.77091	0.275318	10.0644	7.93821e-24	1.31859e-21	Up	12514	protein_coding	ENSMUSG00000018774
ENSMUST00000018963	4331.52	1.13977	0.2765	4.12215	3.75347e-05	0.000574109	Neutral	16985	protein_coding	ENSMUSG00000018819
ENSMUST00000018965	1532.29	0.188048	0.210258	0.894365	0.371126	0.57269	Neutral	69534	protein_coding	ENSMUSG00000018821
ENSMUST00000018966	4.18881	0.351173	1.50267	0.233699	0.815219	0.901104	Neutral	54612	protein_coding	ENSMUSG00000018822
ENSMUST00000018971	6.23516	-0.492966	1.40119	-0.35182	0.724974	0.845973	Neutral	75770	protein_coding	ENSMUSG00000053046
ENSMUST00000018985	283.561	0.358071	0.242339	1.47756	0.139525	0.304956	Neutral	19364	protein_coding	ENSMUSG00000018841
ENSMUST00000018988	7.52965	0.539243	1.05617	0.510565	0.609655	0.76811	Neutral	78919	protein_coding	ENSMUSG00000018844
ENSMUST00000018989	704.906	0.0877114	0.217638	0.403016	0.686936	0.820877	Neutral	217012	protein_coding	ENSMUSG00000018845
ENSMUST00000018990	1425.39	-0.210321	0.237292	-0.886339	0.375435	0.576849	Neutral	211347	protein_coding	ENSMUSG00000018846
ENSMUST00000018992	1017.61	0.357266	0.19529	1.82941	0.0673388	0.184838	Neutral	104458	protein_coding	ENSMUSG00000018848
ENSMUST00000018993	4316.15	-0.750043	0.193039	-3.88546	0.000102138	0.0013296	Neutral	211652	protein_coding	ENSMUSG00000018849
ENSMUST00000019006	0.189717	1.13177	4.08047	0.277362	0.781502	NA	Neutral	69602	protein_coding	ENSMUSG00000018862
ENSMUST00000019012	29.3955	0.100778	0.560146	0.179914	0.85722	0.92597	Neutral	75772	protein_coding	ENSMUSG00000018868
ENSMUST00000019026	445.519	0.558998	0.244854	2.28298	0.0224316	0.0843671	Neutral	67036	protein_coding	ENSMUSG00000018882
ENSMUST00000019037	299.909	0.74572	1.05124	0.709375	0.478092	0.665965	Neutral	17189	protein_coding	ENSMUSG00000018893
ENSMUST00000019038	1570.03	0.838514	0.218869	3.83113	0.000127558	0.00159127	Neutral	53860	protein_coding	ENSMUSG00000059248
ENSMUST00000019043	4821.07	1.80037	0.168723	10.6705	1.39829e-26	2.72888e-24	Neutral	16362	protein_coding	ENSMUSG00000018899
ENSMUST00000019044	686.282	-0.382779	0.175559	-2.18034	0.0292322	0.102401	Neutral	20520	protein_coding	ENSMUSG00000018900
ENSMUST00000019050	996.791	0.151368	0.181897	0.832161	0.405318	0.604153	Neutral	18452	protein_coding	ENSMUSG00000018906
ENSMUST00000019051	9.78975	2.29347	1.25165	1.83236	0.0668985	0.183965	Neutral	11685	protein_coding	ENSMUSG00000018907
ENSMUST00000019060	142.765	0.554562	0.274204	2.02245	0.0431302	0.135321	Neutral	12981	protein_coding	ENSMUSG00000018916
ENSMUST00000019063	29.1089	1.77798	0.600949	2.95862	0.00309016	0.0195447	Neutral	75604	protein_coding	ENSMUSG00000018919
ENSMUST00000019064	6103.63	1.67359	0.212041	7.89276	2.95582e-15	2.52114e-13	Neutral	66102	protein_coding	ENSMUSG00000018920
ENSMUST00000019065	434.463	0.298343	0.19283	1.54718	0.12182	0.278513	Neutral	75273	protein_coding	ENSMUSG00000018921
ENSMUST00000019067	751.435	0.517414	0.207844	2.48943	0.0127947	0.056154	Neutral	66172	protein_coding	ENSMUSG00000018923
ENSMUST00000019068	105.244	-0.659001	0.487642	-1.3514	0.176566	0.356069	Neutral	11687	protein_coding	ENSMUSG00000018924
ENSMUST00000019069	14.0585	1.31452	0.721297	1.82244	0.0683881	0.186901	Neutral	629303	protein_coding	ENSMUSG00000018925
ENSMUST00000019071	6934.02	1.53904	0.517282	2.97524	0.0029276	0.018758	Neutral	20305	protein_coding	ENSMUSG00000018927
ENSMUST00000019074	188.01	3.38739	0.27641	12.2549	1.58052e-34	4.69929e-32	Up	20303	protein_coding	ENSMUSG00000018930
ENSMUST00000019075	331.496	-0.365688	0.21678	-1.68691	0.0916214	0.229161	Neutral	24083	protein_coding	ENSMUSG00000018931
ENSMUST00000019076	1516.36	0.111301	0.168677	0.659848	0.509351	0.691275	Neutral	26397	protein_coding	ENSMUSG00000018932
ENSMUST00000019101	11.4108	-0.142048	0.827535	-0.171652	0.863711	0.929498	Neutral	107815	protein_coding	ENSMUSG00000000037
ENSMUST00000019109	5355.36	0.590005	0.16192	3.6438	0.000268646	0.00290439	Neutral	22629	protein_coding	ENSMUSG00000018965
ENSMUST00000019117	2.2985	0.330551	1.8545	0.178242	0.858533	NA	Neutral	15407	protein_coding	ENSMUSG00000018973
ENSMUST00000019118	625.152	0.276741	0.176966	1.5638	0.117864	0.272576	Neutral	53890	protein_coding	ENSMUSG00000018974
ENSMUST00000019128	1748.46	0.287415	0.160193	1.79418	0.0727847	0.195326	Neutral	11991	protein_coding	ENSMUSG00000000568
ENSMUST00000019130	17.493	-0.885591	0.80518	-1.09987	0.27139	0.471309	Neutral	20557	protein_coding	ENSMUSG00000018986
ENSMUST00000019133	24.3363	0.10824	0.773051	0.140016	0.888647	0.943412	Neutral	12323	protein_coding	ENSMUSG00000057897
ENSMUST00000019135	534.95	0.412406	0.204237	2.01925	0.043461	0.136008	Neutral	260302	protein_coding	ENSMUSG00000020740
ENSMUST00000019143	364.364	-0.0660637	0.217828	-0.303284	0.761673	0.869624	Neutral	58246	protein_coding	ENSMUSG00000018999
ENSMUST00000019169	3425.36	0.337566	0.243215	1.38793	0.165157	0.340796	Neutral	67023	protein_coding	ENSMUSG00000002395
ENSMUST00000019183	2022.62	0.270956	0.162923	1.66309	0.0962943	0.237152	Neutral	67789	protein_coding	ENSMUSG00000019039
ENSMUST00000019192	32.1801	0.29272	0.527418	0.555006	0.578891	0.745206	Neutral	12954	protein_coding	ENSMUSG00000024041
ENSMUST00000019198	5327.51	0.420921	0.198334	2.12229	0.0338137	0.113744	Neutral	66437	protein_coding	ENSMUSG00000019054
ENSMUST00000019199	893.01	0.141363	0.172295	0.820472	0.411947	0.610347	Neutral	18822	protein_coding	ENSMUSG00000019055
ENSMUST00000019220	1421.99	0.118632	0.174436	0.680085	0.496451	0.680879	Neutral	97387	protein_coding	ENSMUSG00000030374
ENSMUST00000019224	174.945	0.581251	0.265086	2.19269	0.0283295	0.1001	Neutral	69572	protein_coding	ENSMUSG00000019080
ENSMUST00000019226	448.512	0.854422	0.205073	4.16643	3.09412e-05	0.00048731	Neutral	68267	protein_coding	ENSMUSG00000019082
ENSMUST00000019229	934.933	0.306107	0.197279	1.55164	0.120748	0.27693	Neutral	80509	protein_coding	ENSMUSG00000006392
ENSMUST00000019231	4317.62	0.260064	0.173477	1.49912	0.133841	0.296879	Neutral	54411	protein_coding	ENSMUSG00000019087
ENSMUST00000019232	852.314	0.200053	0.205729	0.97241	0.330846	0.534065	Neutral	69537	protein_coding	ENSMUSG00000019088
ENSMUST00000019246	233.266	-0.453908	0.354032	-1.28211	0.199804	0.385697	Neutral	11670	protein_coding	ENSMUSG00000019102
ENSMUST00000019248	415.805	1.02235	0.245781	4.15962	3.18775e-05	0.000499419	Neutral	12483	protein_coding	ENSMUSG00000030577
ENSMUST00000019257	3.28271	4.22536	1.88219	2.24492	0.0247731	0.0906993	Neutral	11634	protein_coding	ENSMUSG00000000731
ENSMUST00000019266	843.132	1.84644	0.306122	6.03171	1.62229e-09	6.44885e-08	Neutral	20308	protein_coding	ENSMUSG00000019122
ENSMUST00000019268	547.435	-0.0338196	0.20895	-0.161855	0.87142	0.933653	Neutral	69938	protein_coding	ENSMUSG00000019124
ENSMUST00000019276	5430.68	0.0674969	0.203584	0.331543	0.740234	0.856196	Neutral	79555	protein_coding	ENSMUSG00000019132
ENSMUST00000019281	103.929	-0.231602	0.340188	-0.680805	0.495995	0.68047	Neutral	12125	protein_coding	ENSMUSG00000027381
ENSMUST00000019283	1173.23	0.2845	0.182187	1.56158	0.118387	0.273394	Neutral	71780	protein_coding	ENSMUSG00000019139
ENSMUST00000019287	429.33	0.0203123	0.206744	0.0982485	0.921735	0.960838	Neutral	70791	protein_coding	ENSMUSG00000019143
ENSMUST00000019302	2009.11	0.482514	0.2333	2.06821	0.0386199	0.125264	Neutral	69094	protein_coding	ENSMUSG00000019158
ENSMUST00000019317	5961	0.486833	0.163499	2.9776	0.00290518	0.0186572	Neutral	19345	protein_coding	ENSMUSG00000019173
ENSMUST00000019323	3035.25	0.469659	0.190406	2.46662	0.0136397	0.0588599	Neutral	17448	protein_coding	ENSMUSG00000019179
ENSMUST00000019333	1737.52	-0.335847	0.159342	-2.10771	0.0350559	0.116808	Neutral	74315	protein_coding	ENSMUSG00000019189
ENSMUST00000019354	4113.52	0.401967	0.211937	1.89664	0.0578759	0.166157	Neutral	11973	protein_coding	ENSMUSG00000019210
ENSMUST00000019362	388.495	0.0974016	0.205323	0.474383	0.635227	0.786104	Neutral	13543	protein_coding	ENSMUSG00000020888
ENSMUST00000019374	0.583825	-2.60561	3.97696	-0.655176	0.512354	NA	Neutral	16876	protein_coding	ENSMUSG00000019230
ENSMUST00000019378	294.192	0.00026324	0.23764	0.00110772	0.999116	0.999522	Neutral	217716	protein_coding	ENSMUSG00000021245
ENSMUST00000019379	30.7952	0.232813	0.496199	0.469193	0.638932	0.788713	Neutral	238323	protein_coding	ENSMUSG00000019235
ENSMUST00000019382	2707.35	0.166832	0.178145	0.936493	0.349019	0.55142	Neutral	106529	protein_coding	ENSMUSG00000031708
ENSMUST00000019386	594.753	-0.152771	0.198009	-0.77154	0.440387	0.634947	Neutral	72388	protein_coding	ENSMUSG00000005251
ENSMUST00000019405	560.986	0.68632	0.184181	3.72633	0.000194291	0.00223857	Neutral	270058	protein_coding	ENSMUSG00000019261
ENSMUST00000019422	2827.49	-0.535254	0.206335	-2.5941	0.009484	0.0452343	Neutral	13479	protein_coding	ENSMUSG00000019278
ENSMUST00000019439	427.045	-0.301565	0.197507	-1.52686	0.126797	0.286367	Neutral	68366	protein_coding	ENSMUSG00000019295
ENSMUST00000019441	513.918	0.482417	0.21478	2.2461	0.0246975	0.0905271	Neutral	67842	protein_coding	ENSMUSG00000019297
ENSMUST00000019443	799.142	0.638237	0.172009	3.71049	0.000206861	0.00236273	Neutral	268749	protein_coding	ENSMUSG00000047098
ENSMUST00000019445	14.2151	1.58231	0.815574	1.94011	0.0523659	0.154928	Neutral	15485	protein_coding	ENSMUSG00000019301
ENSMUST00000019447	396.795	0.36099	0.219723	1.64293	0.100397	0.244287	Neutral	19183	protein_coding	ENSMUSG00000019303
ENSMUST00000019456	806.039	-0.580847	0.218019	-2.6642	0.00771711	0.0388485	Neutral	14786	protein_coding	ENSMUSG00000019312
ENSMUST00000019464	199.637	1.12161	0.296387	3.78428	0.000154154	0.00186279	Neutral	71893	protein_coding	ENSMUSG00000019320
ENSMUST00000019469	0.420401	2.32777	4.01448	0.579843	0.562021	NA	Neutral	14377	protein_coding	ENSMUSG00000078650
ENSMUST00000019470	1203.57	0.215175	0.17025	1.26387	0.206275	0.393928	Neutral	19192	protein_coding	ENSMUSG00000078652
ENSMUST00000019482	464.386	-0.215998	0.215366	-1.00293	0.315893	0.518982	Neutral	78266	protein_coding	ENSMUSG00000019338
ENSMUST00000019503	82.8224	-0.65515	0.373388	-1.75461	0.0793262	0.207394	Neutral	71584	protein_coding	ENSMUSG00000019359
ENSMUST00000019506	3074.6	0.478087	0.214612	2.22768	0.0259019	0.0938058	Neutral	101966	protein_coding	ENSMUSG00000019362
ENSMUST00000019512	611.583	-1.21395	0.192811	-6.29606	3.05304e-10	1.35567e-08	Neutral	103655	protein_coding	ENSMUSG00000019368
ENSMUST00000019514	4891.77	0.162439	0.158991	1.02169	0.30693	0.509679	Neutral	12315	protein_coding	ENSMUSG00000019370
ENSMUST00000019516	2548.49	0.038881	0.165486	0.234951	0.814247	0.900597	Neutral	223649	protein_coding	ENSMUSG00000075590
ENSMUST00000019517	1141.89	-0.109623	0.178002	-0.615853	0.537992	0.713583	Neutral	26572	protein_coding	ENSMUSG00000019373
ENSMUST00000019572	351.365	-0.175302	0.228219	-0.768131	0.442409	0.636354	Neutral	408067	protein_coding	ENSMUSG00000059839
ENSMUST00000019576	1120.52	0.660158	0.177084	3.72793	0.000193056	0.00222651	Neutral	68278	protein_coding	ENSMUSG00000005481
ENSMUST00000019577	994.278	0.238894	0.17523	1.36331	0.172784	0.35073	Neutral	67903	protein_coding	ENSMUSG00000019433
ENSMUST00000019605	1943.7	0.333662	0.152492	2.18806	0.0286653	0.100955	Neutral	70310	protein_coding	ENSMUSG00000019461
ENSMUST00000019608	1961.71	0.182684	0.184702	0.989073	0.322627	0.525786	Neutral	19216	protein_coding	ENSMUSG00000019464
ENSMUST00000019611	660.614	-0.155173	0.202236	-0.767286	0.442911	0.636764	Neutral	52666	protein_coding	ENSMUSG00000019467
ENSMUST00000019614	1140.14	0.216349	0.168357	1.28506	0.198771	0.384336	Neutral	67439	protein_coding	ENSMUSG00000019470
ENSMUST00000019615	3466.92	0.390899	0.164985	2.3693	0.017822	0.071483	Neutral	12539	protein_coding	ENSMUSG00000019471
ENSMUST00000019616	29.4656	0.432726	0.516475	0.837844	0.402118	0.601544	Neutral	15898	protein_coding	ENSMUSG00000032174
ENSMUST00000019625	0.400764	2.20282	4.02406	0.547414	0.584095	NA	Neutral	17885	protein_coding	ENSMUSG00000055775
ENSMUST00000019631	1239.61	0.221998	0.163754	1.35569	0.175199	0.354143	Neutral	106628	protein_coding	ENSMUSG00000019487
ENSMUST00000019633	5.3394	4.06888	1.78362	2.28125	0.0225339	0.0846577	Neutral	21948	protein_coding	ENSMUSG00000019489
ENSMUST00000019638	1918.64	0.494793	0.194424	2.54491	0.0109306	0.0500843	Neutral	26893	protein_coding	ENSMUSG00000019494
ENSMUST00000019649	49087	0.561424	0.155026	3.62147	0.000292934	0.00310088	Neutral	22187	protein_coding	ENSMUSG00000019505
ENSMUST00000019660	755.722	-0.431138	0.188017	-2.29308	0.0218434	0.0827916	Neutral	74570	protein_coding	ENSMUSG00000029729
ENSMUST00000019662	728.657	0.11828	0.182629	0.64765	0.517211	0.697332	Neutral	11781	protein_coding	ENSMUSG00000019518
ENSMUST00000019677	738.987	0.137097	0.210619	0.650926	0.515094	0.6956	Neutral	17346	protein_coding	ENSMUSG00000028708
ENSMUST00000019679	203.199	0.425992	0.286767	1.4855	0.137411	0.301908	Neutral	76813	protein_coding	ENSMUSG00000002343
ENSMUST00000019683	2034	0.159077	0.207028	0.768387	0.442257	0.636225	Neutral	52377	protein_coding	ENSMUSG00000019539
ENSMUST00000019684	5083.83	-0.324645	0.169487	-1.91546	0.0554337	0.16126	Neutral	65962	protein_coding	ENSMUSG00000002504
ENSMUST00000019697	329.769	0.276294	0.213034	1.29695	0.19465	0.379298	Neutral	71909	protein_coding	ENSMUSG00000078762
ENSMUST00000019701	16.3996	-1.19194	0.681097	-1.75003	0.0801126	0.208951	Neutral	75590	protein_coding	ENSMUSG00000031383
ENSMUST00000019708	196.628	0.258912	0.269743	0.959848	0.337132	0.540003	Neutral	13496	protein_coding	ENSMUSG00000019564
ENSMUST00000019721	77.098	0.432705	0.360327	1.20087	0.229802	0.423018	Neutral	27273	protein_coding	ENSMUSG00000019577
ENSMUST00000019722	2548.68	0.187166	0.232929	0.803531	0.421668	0.618623	Neutral	66530	protein_coding	ENSMUSG00000019578
ENSMUST00000019723	1869.58	0.527019	0.2064	2.55339	0.0106681	0.0492139	Neutral	28106	protein_coding	ENSMUSG00000019579
ENSMUST00000019726	1369.97	-0.303488	0.19018	-1.5958	0.110534	0.260875	Neutral	66905	protein_coding	ENSMUSG00000024197
ENSMUST00000019734	1597.31	-0.171267	0.182645	-0.9377	0.348399	0.55091	Neutral	13056	protein_coding	ENSMUSG00000019590
ENSMUST00000019749	9.17494	-1.89191	0.990121	-1.91079	0.0560321	0.162507	Neutral	15437	protein_coding	ENSMUSG00000027102
ENSMUST00000019791	721.176	-0.648918	0.192552	-3.3701	0.000751418	0.00653072	Neutral	20358	protein_coding	ENSMUSG00000019647
ENSMUST00000019803	2077.31	0.685435	0.214985	3.18829	0.00143115	0.0107808	Neutral	72654	protein_coding	ENSMUSG00000019659
ENSMUST00000019808	47.3402	0.45539	0.452764	1.0058	0.314513	0.517515	Neutral	66968	protein_coding	ENSMUSG00000011305
ENSMUST00000019829	314.232	0.139068	0.229683	0.605477	0.544862	0.719127	Neutral	24071	protein_coding	ENSMUSG00000090935
ENSMUST00000019833	309.541	0.152396	0.242242	0.629105	0.52928	0.706562	Neutral	66117	protein_coding	ENSMUSG00000019689
ENSMUST00000019843	318.987	-0.111526	0.25832	-0.431735	0.665934	0.806866	Neutral	23797	protein_coding	ENSMUSG00000019699
ENSMUST00000019854	2290.92	0.539798	0.196417	2.74823	0.0059918	0.0322277	Neutral	67707	protein_coding	ENSMUSG00000019710
ENSMUST00000019859	757.643	-0.362682	0.199928	-1.81406	0.069668	0.189411	Neutral	74412	protein_coding	ENSMUSG00000019715
ENSMUST00000019861	324.243	-0.0204417	0.234323	-0.0872373	0.930483	0.96526	Neutral	98403	protein_coding	ENSMUSG00000042197
ENSMUST00000019862	192.059	-0.0823137	0.293345	-0.280604	0.779014	0.879892	Neutral	67217	protein_coding	ENSMUSG00000019718
ENSMUST00000019876	27.7904	-0.376963	0.542098	-0.695378	0.486818	0.673011	Neutral	73316	protein_coding	ENSMUSG00000019732
ENSMUST00000019878	864.412	0.543568	0.205933	2.63954	0.00830179	0.0410288	Neutral	69757	protein_coding	ENSMUSG00000078813
ENSMUST00000019882	956.885	0.564168	0.206269	2.73511	0.00623597	0.033191	Neutral	69920	protein_coding	ENSMUSG00000019738
ENSMUST00000019896	42.0009	0.205536	0.461967	0.444915	0.656381	0.800542	Neutral	70337	protein_coding	ENSMUSG00000019762
ENSMUST00000019901	28.1552	-0.940961	0.676205	-1.39153	0.164064	0.339294	Neutral	100504234	protein_coding	ENSMUSG00000019767
ENSMUST00000019906	6.75799	-1.29971	1.18073	-1.10076	0.270999	0.470961	Neutral	22353	protein_coding	ENSMUSG00000019772
ENSMUST00000019907	197.563	0.613413	0.284919	2.15294	0.0313235	0.107662	Neutral	67141	protein_coding	ENSMUSG00000019773
ENSMUST00000019908	256.869	0.414773	0.253856	1.6339	0.102281	0.2474	Neutral	108853	protein_coding	ENSMUSG00000019774
ENSMUST00000019909	7.01248	1.18717	1.07431	1.10506	0.269136	0.46887	Neutral	56533	protein_coding	ENSMUSG00000019775
ENSMUST00000019911	1755.86	-0.044182	0.209427	-0.210966	0.832914	0.911875	Neutral	15182	protein_coding	ENSMUSG00000019777
ENSMUST00000019913	189.476	0.021893	0.273726	0.0799813	0.936252	0.968069	Neutral	14302	protein_coding	ENSMUSG00000019779
ENSMUST00000019917	1296.8	0.349817	0.174631	2.00318	0.0451575	0.139467	Neutral	66521	protein_coding	ENSMUSG00000019782
ENSMUST00000019924	82.4718	-0.525404	0.354325	-1.48283	0.138119	0.30293	Neutral	15214	protein_coding	ENSMUSG00000019789
ENSMUST00000019925	449.077	0.504083	0.284209	1.77363	0.076124	0.201561	Neutral	66847	protein_coding	ENSMUSG00000019791
ENSMUST00000019927	242.526	-0.102743	0.2358	-0.435721	0.663039	0.804885	Neutral	73681	protein_coding	ENSMUSG00000019792
ENSMUST00000019929	831.754	0.716761	0.227701	3.14781	0.00164497	0.0120062	Neutral	23924	protein_coding	ENSMUSG00000019794
ENSMUST00000019931	100.739	0.0478249	0.333033	0.143604	0.885813	0.941818	Neutral	237253	protein_coding	ENSMUSG00000019796
ENSMUST00000019937	2204.37	-0.224953	0.163927	-1.37228	0.169976	0.347145	Neutral	140740	protein_coding	ENSMUSG00000019802
ENSMUST00000019939	2538.9	0.606579	0.167731	3.61637	0.000298762	0.00315084	Neutral	54198	protein_coding	ENSMUSG00000019804
ENSMUST00000019942	357.347	0.0602333	0.216259	0.278523	0.780611	0.880772	Neutral	66253	protein_coding	ENSMUSG00000019806
ENSMUST00000019944	74.8331	0.104936	0.369928	0.283665	0.776667	0.878443	Neutral	66757	protein_coding	ENSMUSG00000019808
ENSMUST00000019945	536.258	-0.116939	0.227774	-0.513398	0.607673	0.766588	Neutral	56535	protein_coding	ENSMUSG00000019809
ENSMUST00000019950	561.345	-0.130151	0.204415	-0.636702	0.524319	0.70283	Neutral	353258	protein_coding	ENSMUSG00000019814
ENSMUST00000019951	109.9	0.36083	0.29454	1.22506	0.220552	0.411827	Neutral	103268	protein_coding	ENSMUSG00000019813
ENSMUST00000019955	65.1789	-0.102319	0.462533	-0.221215	0.824925	0.906901	Neutral	75973	protein_coding	ENSMUSG00000075225
ENSMUST00000019962	5711.69	-0.00529299	0.210831	-0.0251053	0.979971	0.990139	Neutral	53599	protein_coding	ENSMUSG00000019818
ENSMUST00000019965	707.861	0.0164457	0.196552	0.0836707	0.933318	0.966708	Neutral	20598	protein_coding	ENSMUSG00000019822
ENSMUST00000019967	1221.35	0.607113	0.176251	3.44459	0.000571921	0.00526446	Neutral	171580	protein_coding	ENSMUSG00000019823
ENSMUST00000019974	725.43	1.77337	0.225752	7.85539	3.9853e-15	3.35101e-13	Neutral	67844	protein_coding	ENSMUSG00000019832
ENSMUST00000019975	24.1622	0.339446	0.554652	0.611997	0.54054	0.715486	Neutral	83767	protein_coding	ENSMUSG00000019831
ENSMUST00000019977	153.882	-0.168937	0.265957	-0.635204	0.525296	0.703425	Neutral	70503	protein_coding	ENSMUSG00000063428
ENSMUST00000019982	479.099	0.4052	0.257109	1.57599	0.115029	0.268215	Neutral	67371	protein_coding	ENSMUSG00000019837
ENSMUST00000019986	499.375	-0.255715	0.225177	-1.13562	0.256118	0.453787	Neutral	19714	protein_coding	ENSMUSG00000019841
ENSMUST00000019987	358.07	-0.285592	0.230064	-1.24136	0.214474	0.404274	Neutral	103213	protein_coding	ENSMUSG00000019842
ENSMUST00000019991	37.0639	0.577096	0.508599	1.13468	0.25651	0.454247	Neutral	71924	protein_coding	ENSMUSG00000019845
ENSMUST00000019992	1124.03	-0.332969	0.226249	-1.47169	0.141104	0.307324	Neutral	16775	protein_coding	ENSMUSG00000019846
ENSMUST00000019994	325.731	-0.354709	0.232722	-1.52418	0.127465	0.287363	Neutral	78977	protein_coding	ENSMUSG00000019848
ENSMUST00000019997	700.135	1.46427	0.194578	7.52538	5.25683e-14	3.84125e-12	Neutral	21929	protein_coding	ENSMUSG00000019850
ENSMUST00000019998	590.94	-0.401534	0.286644	-1.40081	0.161271	0.335787	Neutral	64058	protein_coding	ENSMUSG00000019851
ENSMUST00000019999	16.5999	-1.13361	0.727357	-1.55854	0.119106	0.274502	Neutral	215821	protein_coding	ENSMUSG00000019852
ENSMUST00000020000	25.1995	-0.891536	0.668572	-1.33349	0.18237	0.363494	Neutral	56016	protein_coding	ENSMUSG00000019853
ENSMUST00000020002	2097.09	0.863277	0.239914	3.59828	0.000320333	0.00332705	Neutral	73112	protein_coding	ENSMUSG00000078453
ENSMUST00000020003	191.403	-0.569639	0.245957	-2.31601	0.0205575	0.079187	Neutral	75906	protein_coding	ENSMUSG00000019856
ENSMUST00000020004	509.627	0.145828	0.182161	0.800547	0.423394	0.620042	Neutral	66403	protein_coding	ENSMUSG00000019857
ENSMUST00000020008	566.099	-0.258743	0.187859	-1.37732	0.168413	0.345126	Neutral	94221	protein_coding	ENSMUSG00000019861
ENSMUST00000020012	143.077	0.17732	0.295478	0.60011	0.548433	0.721824	Neutral	76563	protein_coding	ENSMUSG00000019863
ENSMUST00000020015	0.644863	-2.73723	3.8138	-0.717717	0.472932	NA	Neutral	18101	protein_coding	ENSMUSG00000019865
ENSMUST00000020017	456.717	0.966611	0.233124	4.14634	3.37834e-05	0.000525029	Neutral	11630	protein_coding	ENSMUSG00000019866
ENSMUST00000020018	662.025	0.39902	0.180573	2.20974	0.027123	0.0970622	Neutral	66201	protein_coding	ENSMUSG00000019868
ENSMUST00000020022	4785.12	-0.0168434	0.198864	-0.0846981	0.932501	0.96635	Neutral	57319	protein_coding	ENSMUSG00000019872
ENSMUST00000020023	1388.36	-0.130587	0.203263	-0.642455	0.520578	0.70004	Neutral	28193	protein_coding	ENSMUSG00000019873
ENSMUST00000020024	10.3234	0.892932	1.09119	0.818312	0.413179	0.611303	Neutral	12140	protein_coding	ENSMUSG00000019874
ENSMUST00000020027	4074.75	-0.375472	0.177475	-2.11563	0.0343762	0.115116	Neutral	56442	protein_coding	ENSMUSG00000019877
ENSMUST00000020034	1515.41	-0.0024967	0.173353	-0.0144024	0.988509	0.994608	Neutral	52665	protein_coding	ENSMUSG00000019883
ENSMUST00000020040	9.70943	0.865168	0.99767	0.867188	0.385839	0.586365	Neutral	67405	protein_coding	ENSMUSG00000019890
ENSMUST00000020043	2.46581	-4.67724	2.35873	-1.98295	0.0473735	0.144268	Neutral	74978	protein_coding	ENSMUSG00000019892
ENSMUST00000020045	36.055	-0.61285	0.482987	-1.26887	0.204486	0.391626	Neutral	19886	protein_coding	ENSMUSG00000019893
ENSMUST00000020049	713.228	0.198816	0.21545	0.922796	0.356114	0.558369	Neutral	52713	protein_coding	ENSMUSG00000019897
ENSMUST00000020062	72.9263	-1.39517	0.43047	-3.24105	0.00119092	0.00935601	Neutral	210198	protein_coding	ENSMUSG00000019905
ENSMUST00000020064	357.319	-0.171527	0.234497	-0.731466	0.464494	0.655158	Neutral	77296	protein_coding	ENSMUSG00000019909
ENSMUST00000020077	153.84	-2.3886	0.412159	-5.79533	6.81873e-09	2.44051e-07	Down	110829	protein_coding	ENSMUSG00000019920
ENSMUST00000020078	2778.3	-0.349013	0.172936	-2.01816	0.043575	0.136245	Neutral	110829	protein_coding	ENSMUSG00000019920
ENSMUST00000020081	1040.97	0.0742758	0.170435	0.435801	0.662981	0.804836	Neutral	52696	protein_coding	ENSMUSG00000019923
ENSMUST00000020085	480.876	0.258596	0.209413	1.23486	0.216883	0.407305	Neutral	216080	protein_coding	ENSMUSG00000019927
ENSMUST00000020090	19.1357	-0.801404	0.809007	-0.990601	0.32188	0.524911	Neutral	69563	protein_coding	ENSMUSG00000019933
ENSMUST00000020094	0.142276	-0.791785	4.08047	-0.194042	0.846143	NA	Neutral	13516	protein_coding	ENSMUSG00000019936
ENSMUST00000020099	292.525	2.03935	0.278023	7.33519	2.21412e-13	1.47889e-11	Up	12534	protein_coding	ENSMUSG00000019942
ENSMUST00000020101	214.976	-0.786001	0.246003	-3.19508	0.00139792	0.0105945	Neutral	69288	protein_coding	ENSMUSG00000019944
ENSMUST00000020102	3.11733	-1.67228	1.85034	-0.903768	0.366118	0.567916	Neutral	216227	protein_coding	ENSMUSG00000019935
ENSMUST00000020103	71.5298	0.504132	0.375412	1.34288	0.179312	0.359543	Neutral	73287	protein_coding	ENSMUSG00000019945
ENSMUST00000020106	96.8516	-0.946948	0.404611	-2.34039	0.0192637	0.0755314	Neutral	71371	protein_coding	ENSMUSG00000019947
ENSMUST00000020107	2254.2	-0.463367	0.159696	-2.90157	0.00371302	0.0224267	Neutral	67972	protein_coding	ENSMUSG00000019943
ENSMUST00000020109	284.99	0.0583354	0.257957	0.226144	0.821089	0.90462	Neutral	67019	protein_coding	ENSMUSG00000019948
ENSMUST00000020112	961.435	-0.15359	0.199551	-0.76968	0.441489	0.635759	Neutral	75089	protein_coding	ENSMUSG00000019951
ENSMUST00000020113	273.202	0.0601713	0.228441	0.2634	0.792242	0.887539	Neutral	382406	protein_coding	ENSMUSG00000019952
ENSMUST00000020118	1842.53	0.0622875	0.18516	0.336399	0.73657	0.853875	Neutral	67603	protein_coding	ENSMUSG00000019960
ENSMUST00000020123	680.331	-0.423059	0.202047	-2.09386	0.0362721	0.119821	Neutral	21917	protein_coding	ENSMUSG00000019961
ENSMUST00000020129	142.737	-2.33022	0.82314	-2.8309	0.00464176	0.0266242	Down	17311	protein_coding	ENSMUSG00000019966
ENSMUST00000020145	3299.52	0.241866	0.180944	1.33669	0.181325	0.362082	Neutral	20393	protein_coding	ENSMUSG00000019970
ENSMUST00000020149	330.22	-0.24366	0.22674	-1.07463	0.282542	0.483662	Neutral	67454	protein_coding	ENSMUSG00000019975
ENSMUST00000020150	485.37	0.0304761	0.279418	0.10907	0.913147	0.955962	Neutral	67454	protein_coding	ENSMUSG00000019975
ENSMUST00000020153	959.279	0.0886264	0.193186	0.458762	0.646405	0.793761	Neutral	56422	protein_coding	ENSMUSG00000019977
ENSMUST00000020157	516.261	0.462355	0.221092	2.09123	0.0365073	0.120352	Neutral	11783	protein_coding	ENSMUSG00000019979
ENSMUST00000020158	170.039	-0.420815	0.356769	-1.17952	0.238192	0.433001	Neutral	17863	protein_coding	ENSMUSG00000019982
ENSMUST00000020159	379.787	-0.106341	0.204933	-0.518906	0.603826	0.763727	Neutral	70208	protein_coding	ENSMUSG00000019984
ENSMUST00000020161	37.7836	-1.09382	0.498125	-2.19587	0.0281014	0.0995223	Neutral	11846	protein_coding	ENSMUSG00000019987
ENSMUST00000020163	404.944	-0.311549	0.200333	-1.55516	0.119909	0.275635	Neutral	17997	protein_coding	ENSMUSG00000019988
ENSMUST00000020165	163.879	-0.917235	0.268871	-3.41144	0.000646212	0.00578875	Neutral	29863	protein_coding	ENSMUSG00000019990
ENSMUST00000020169	16.9313	-0.925041	0.820542	-1.12735	0.259593	0.45765	Neutral	209558	protein_coding	ENSMUSG00000019989
ENSMUST00000020171	4086.52	0.237237	0.252205	0.940651	0.346883	0.549547	Neutral	14219	protein_coding	ENSMUSG00000019997
ENSMUST00000020173	394.707	-0.638831	0.221501	-2.88409	0.00392542	0.0234322	Neutral	17761	protein_coding	ENSMUSG00000019996
ENSMUST00000020174	3141.69	0.0433937	0.171334	0.253269	0.80006	0.89243	Neutral	53331	protein_coding	ENSMUSG00000019998
ENSMUST00000020182	683.133	-0.147965	0.203251	-0.727991	0.466619	0.657068	Neutral	18634	protein_coding	ENSMUSG00000020003
ENSMUST00000020185	2.71846	0.0656161	1.70866	0.038402	0.969367	0.984802	Neutral	237313	protein_coding	ENSMUSG00000020007
ENSMUST00000020188	3450.78	-0.0347751	0.153303	-0.226839	0.820549	0.904351	Neutral	15979	protein_coding	ENSMUSG00000020009
ENSMUST00000020190	166.357	0.491947	0.291062	1.69018	0.0909937	0.228024	Neutral	26464	protein_coding	ENSMUSG00000020010
ENSMUST00000020197	442.868	0.21621	0.197058	1.09719	0.272558	0.472645	Neutral	14050	protein_coding	ENSMUSG00000028886
ENSMUST00000020200	5.41463	0.0405549	1.40563	0.0288517	0.976983	0.988517	Neutral	380654	protein_coding	ENSMUSG00000020014
ENSMUST00000020203	913.581	0.745963	0.199689	3.73562	0.000187253	0.00217652	Neutral	69878	protein_coding	ENSMUSG00000020018
ENSMUST00000020204	2062.26	-0.604808	0.173651	-3.48289	0.000496041	0.00470539	Neutral	57764	protein_coding	ENSMUSG00000020019
ENSMUST00000020208	325.165	-0.429903	0.216798	-1.98296	0.0473717	0.144267	Neutral	13998	protein_coding	ENSMUSG00000020021
ENSMUST00000020209	1085.54	0.582822	0.188981	3.08403	0.00204217	0.0142181	Neutral	66414	protein_coding	ENSMUSG00000020022
ENSMUST00000020212	577.827	0.0273602	0.200297	0.136598	0.891349	0.94496	Neutral	77048	protein_coding	ENSMUSG00000020024
ENSMUST00000020215	2232.33	0.0367587	0.192684	0.190771	0.848705	0.921121	Neutral	216233	protein_coding	ENSMUSG00000020027
ENSMUST00000020217	2868.54	0.01667	0.184029	0.0905839	0.927823	0.963998	Neutral	71207	protein_coding	ENSMUSG00000020029
ENSMUST00000020220	345.701	-0.634588	0.221552	-2.86428	0.00417957	0.0246086	Neutral	77976	protein_coding	ENSMUSG00000020032
ENSMUST00000020223	909.883	-0.511568	0.214591	-2.38392	0.0171293	0.0695251	Neutral	216198	protein_coding	ENSMUSG00000020034
ENSMUST00000020227	309.126	0.775627	0.233122	3.32713	0.000877449	0.00739316	Neutral	12952	protein_coding	ENSMUSG00000020038
ENSMUST00000020231	5.87678	-0.187965	1.24847	-0.150556	0.880326	0.938606	Neutral	74007	protein_coding	ENSMUSG00000020042
ENSMUST00000020234	15285.3	-0.503191	0.150437	-3.34486	0.000823245	0.00702179	Neutral	21859	protein_coding	ENSMUSG00000020044
ENSMUST00000020238	18543.9	0.243838	0.202205	1.20589	0.227858	0.420669	Neutral	22027	protein_coding	ENSMUSG00000020048
ENSMUST00000020243	19.8686	0.154587	0.682601	0.226468	0.820837	0.9045	Neutral	17172	protein_coding	ENSMUSG00000020052
ENSMUST00000020248	896.739	0.384844	0.20135	1.91131	0.0559643	0.162355	Neutral	67282	protein_coding	ENSMUSG00000020056
ENSMUST00000020249	9569.01	-0.344454	0.280575	-1.22767	0.219571	0.410518	Neutral	71712	protein_coding	ENSMUSG00000020057
ENSMUST00000020251	1028.26	0.316715	0.191526	1.65364	0.0982013	0.240507	Neutral	432486	protein_coding	ENSMUSG00000035311
ENSMUST00000020252	448.958	-0.0995578	0.241829	-0.411687	0.680569	0.8167	Neutral	20962	protein_coding	ENSMUSG00000020059
ENSMUST00000020253	2271.67	-0.256359	0.187801	-1.36506	0.172234	0.350045	Neutral	212862	protein_coding	ENSMUSG00000060002
ENSMUST00000020255	10.7506	-2.92621	1.03151	-2.83683	0.00455644	0.026257	Down	216225	protein_coding	ENSMUSG00000020062
ENSMUST00000020257	699.411	-0.117857	0.207467	-0.568074	0.569985	0.738452	Neutral	93759	protein_coding	ENSMUSG00000020063
ENSMUST00000020258	890.656	0.149121	0.173873	0.857644	0.391089	0.591058	Neutral	67345	protein_coding	ENSMUSG00000020064
ENSMUST00000020262	70.369	0.826179	0.371309	2.22505	0.0260781	0.0942402	Neutral	67307	protein_coding	ENSMUSG00000020072
ENSMUST00000020263	1227.54	0.149948	0.159814	0.938267	0.348107	0.550649	Neutral	432467	protein_coding	ENSMUSG00000020069
ENSMUST00000020266	10.9565	-1.46921	0.98273	-1.49503	0.134906	0.298414	Neutral	68371	protein_coding	ENSMUSG00000112129
ENSMUST00000020268	1135.6	-0.0801112	0.186402	-0.429777	0.667358	0.807719	Neutral	67500	protein_coding	ENSMUSG00000020074
ENSMUST00000020270	1950.63	0.0081016	0.181092	0.0447375	0.964317	0.982483	Neutral	94213	protein_coding	ENSMUSG00000020076
ENSMUST00000020271	3495.44	0.541571	0.162137	3.3402	0.000837182	0.00711954	Neutral	19073	protein_coding	ENSMUSG00000020077
ENSMUST00000020273	260.729	0.181815	0.228357	0.796188	0.425923	0.62234	Neutral	338359	protein_coding	ENSMUSG00000020079
ENSMUST00000020277	151.381	-0.368146	0.311251	-1.18279	0.236891	0.431404	Neutral	216019	protein_coding	ENSMUSG00000020080
ENSMUST00000020278	20.0415	1.12667	0.704426	1.59942	0.109727	0.259565	Neutral	21337	protein_coding	ENSMUSG00000020081
ENSMUST00000020283	319.723	0.127221	0.217975	0.583648	0.559457	0.730651	Neutral	404634	protein_coding	ENSMUSG00000020086
ENSMUST00000020284	508.455	0.268361	0.19892	1.34909	0.177308	0.356963	Neutral	71767	protein_coding	ENSMUSG00000020087
ENSMUST00000020285	4042.25	-0.0931204	0.17188	-0.541776	0.587973	0.752079	Neutral	20224	protein_coding	ENSMUSG00000020088
ENSMUST00000020286	732.313	1.36838	0.208395	6.56629	5.15849e-11	2.57916e-09	Neutral	67895	protein_coding	ENSMUSG00000020089
ENSMUST00000020287	2.18003	-0.164847	2.00278	-0.082309	0.934401	NA	Neutral	237362	protein_coding	ENSMUSG00000020090
ENSMUST00000020288	1846.26	-0.138548	0.196663	-0.704494	0.481125	0.66825	Neutral	13688	protein_coding	ENSMUSG00000020091
ENSMUST00000020289	1657.9	-0.0382507	0.193428	-0.197752	0.843239	0.917983	Neutral	27355	protein_coding	ENSMUSG00000020092
ENSMUST00000020298	169.563	0.0629745	0.305972	0.205818	0.836933	0.914365	Neutral	13180	protein_coding	ENSMUSG00000020098
ENSMUST00000020301	1876.22	0.745274	0.214299	3.47773	0.000505685	0.00477621	Neutral	74048	protein_coding	ENSMUSG00000020101
ENSMUST00000020307	1202.58	0.259936	0.190023	1.36792	0.171338	0.348949	Neutral	52717	protein_coding	ENSMUSG00000020107
ENSMUST00000020308	467.689	0.135398	0.223195	0.606634	0.544094	0.718418	Neutral	74747	protein_coding	ENSMUSG00000020108
ENSMUST00000020309	434.858	-0.171274	0.219572	-0.780036	0.43537	0.630272	Neutral	56709	protein_coding	ENSMUSG00000020109
ENSMUST00000020311	2063.66	-0.0146594	0.177199	-0.082728	0.934068	0.967079	Neutral	216001	protein_coding	ENSMUSG00000020111
ENSMUST00000020312	426.137	-0.0582461	0.211158	-0.275842	0.78267	0.881809	Neutral	215999	protein_coding	ENSMUSG00000009647
ENSMUST00000020315	1406.67	0.0473755	0.200989	0.235712	0.813656	0.900237	Neutral	71902	protein_coding	ENSMUSG00000020114
ENSMUST00000020316	1016.47	0.338335	0.168412	2.00898	0.0445398	0.13824	Neutral	56480	protein_coding	ENSMUSG00000020115
ENSMUST00000020317	466.084	0.254713	0.201285	1.26543	0.205716	0.393219	Neutral	66249	protein_coding	ENSMUSG00000020116
ENSMUST00000020321	1805.16	1.49005	0.240868	6.18618	6.16409e-10	2.62762e-08	Neutral	56193	protein_coding	ENSMUSG00000020120
ENSMUST00000020322	89.473	-0.208272	0.343108	-0.607017	0.543839	0.718226	Neutral	117600	protein_coding	ENSMUSG00000020121
ENSMUST00000020323	20.0188	-1.21783	0.703016	-1.7323	0.0832207	0.214385	Neutral	54140	protein_coding	ENSMUSG00000020123
ENSMUST00000020329	414.632	-0.742687	0.232481	-3.19461	0.0014002	0.0106083	Neutral	13649	protein_coding	ENSMUSG00000020122
ENSMUST00000020334	893.489	0.220043	0.184153	1.19489	0.232129	0.42574	Neutral	14479	protein_coding	ENSMUSG00000020124
ENSMUST00000020339	1006.26	-0.263055	0.192045	-1.36976	0.170763	0.348151	Neutral	66687	protein_coding	ENSMUSG00000020130
ENSMUST00000020340	86.8103	0.222206	0.383555	0.579332	0.562365	0.732956	Neutral	18551	protein_coding	ENSMUSG00000020131
ENSMUST00000020341	1425.58	0.223474	0.203024	1.10073	0.271015	0.470961	Neutral	66374	protein_coding	ENSMUSG00000020133
ENSMUST00000020343	1993.82	0.25361	0.169652	1.49489	0.134943	0.298484	Neutral	216344	protein_coding	ENSMUSG00000020132
ENSMUST00000020346	131.964	-0.170913	0.271521	-0.629467	0.529044	0.706367	Neutral	66816	protein_coding	ENSMUSG00000020137
ENSMUST00000020349	41.4763	-0.483749	0.498038	-0.97131	0.331394	0.534541	Neutral	23805	protein_coding	ENSMUSG00000020135
ENSMUST00000020350	24.0182	1.41636	0.586283	2.41584	0.0156991	0.0652503	Neutral	14160	protein_coding	ENSMUSG00000020140
ENSMUST00000020358	4333.21	0.0883596	0.164532	0.537035	0.591243	0.754487	Neutral	19324	protein_coding	ENSMUSG00000020149
ENSMUST00000020359	185.629	0.161565	0.279581	0.577881	0.563344	0.733628	Neutral	14431	protein_coding	ENSMUSG00000020150
ENSMUST00000020361	2177.25	0.639228	0.200451	3.18896	0.00142788	0.0107612	Neutral	75406	protein_coding	ENSMUSG00000020153
ENSMUST00000020362	37.1606	-1.05587	0.482624	-2.18777	0.0286862	0.101002	Neutral	16533	protein_coding	ENSMUSG00000020155
ENSMUST00000020365	1009.15	0.247791	0.196652	1.26005	0.207651	0.395655	Neutral	68114	protein_coding	ENSMUSG00000020156
ENSMUST00000020366	507.88	-0.554108	0.591658	-0.936536	0.348997	0.55142	Neutral	216643	protein_coding	ENSMUSG00000020159
ENSMUST00000020372	2457.23	0.486103	0.210701	2.30708	0.0210504	0.0805426	Neutral	66594	protein_coding	ENSMUSG00000020163
ENSMUST00000020374	50.6085	-1.28339	0.480994	-2.66821	0.00762573	0.0385378	Neutral	72068	protein_coding	ENSMUSG00000020166
ENSMUST00000020375	629.875	-0.0515149	0.18136	-0.284048	0.776373	0.878264	Neutral	216363	protein_coding	ENSMUSG00000064181
ENSMUST00000020377	1139.17	0.113492	0.174358	0.650913	0.515103	0.6956	Neutral	21423	protein_coding	ENSMUSG00000020167
ENSMUST00000020378	8.5355	-1.28082	0.96644	-1.32529	0.185074	0.36684	Neutral	382427	protein_coding	ENSMUSG00000020169
ENSMUST00000020379	1146.42	0.113525	0.174514	0.65052	0.515357	0.695831	Neutral	21423	protein_coding	ENSMUSG00000020167
ENSMUST00000020381	583.706	-0.104223	0.193643	-0.538221	0.590424	0.754005	Neutral	327826	protein_coding	ENSMUSG00000020170
ENSMUST00000020382	1099.03	0.320018	0.208216	1.53695	0.124306	0.28245	Neutral	64050	protein_coding	ENSMUSG00000020171
ENSMUST00000020383	1.91191	1.15483	2.02425	0.5705	0.568339	NA	Neutral	67331	protein_coding	ENSMUSG00000003341
ENSMUST00000020391	9.93935	-0.0649358	0.872279	-0.0744439	0.940657	0.970226	Neutral	76877	protein_coding	ENSMUSG00000020175
ENSMUST00000020392	15.8186	-1.54604	0.709438	-2.17924	0.0293138	0.102602	Neutral	77397	protein_coding	ENSMUSG00000020177
ENSMUST00000020397	1523.25	0.431474	0.196774	2.19274	0.0283264	0.1001	Neutral	67332	protein_coding	ENSMUSG00000020180
ENSMUST00000020399	1801.57	-1.73331	0.543555	-3.18884	0.00142845	0.0107629	Neutral	70574	protein_coding	ENSMUSG00000020183
ENSMUST00000020400	0.711382	-2.89165	3.96444	-0.729397	0.465759	NA	Neutral	74342	protein_coding	ENSMUSG00000060780
ENSMUST00000020403	1287.43	0.254456	0.229241	1.10999	0.267003	0.466397	Neutral	13008	protein_coding	ENSMUSG00000020186
ENSMUST00000020408	1022.24	0.42357	0.172184	2.45998	0.0138946	0.0596479	Neutral	17246	protein_coding	ENSMUSG00000020184
ENSMUST00000020410	3.15771	-0.139103	1.56327	-0.0889822	0.929096	0.964579	Neutral	73862	protein_coding	ENSMUSG00000020191
ENSMUST00000020411	1963.64	-0.499933	0.167792	-2.97948	0.00288736	0.018583	Neutral	79196	protein_coding	ENSMUSG00000037606
ENSMUST00000020413	19.9471	-0.41879	0.609728	-0.686847	0.492179	0.677528	Neutral	53604	protein_coding	ENSMUSG00000020193
ENSMUST00000020420	2146.92	0.253416	0.164219	1.54317	0.122791	0.27994	Neutral	11776	protein_coding	ENSMUSG00000020198
ENSMUST00000020435	1.67437	-0.352754	2.07232	-0.170222	0.864836	NA	Neutral	71912	protein_coding	ENSMUSG00000020216
ENSMUST00000020437	217.924	-0.0932213	0.237566	-0.392402	0.694761	0.826272	Neutral	17245	protein_coding	ENSMUSG00000020212
ENSMUST00000020439	59.137	-0.377749	0.443296	-0.852137	0.394138	0.594048	Neutral	24117	protein_coding	ENSMUSG00000020218
ENSMUST00000020440	2021.62	0.8438	0.21262	3.96859	7.23003e-05	0.00099326	Neutral	30055	protein_coding	ENSMUSG00000020219
ENSMUST00000020441	643.125	-0.147764	0.208534	-0.708582	0.478584	0.666328	Neutral	230895	protein_coding	ENSMUSG00000020220
ENSMUST00000020444	1170.81	0.385785	0.214893	1.79525	0.0726146	0.195002	Neutral	66225	protein_coding	ENSMUSG00000020224
ENSMUST00000020446	1622.94	0.728952	0.195261	3.73321	0.000189053	0.00219314	Neutral	68212	protein_coding	ENSMUSG00000020225
ENSMUST00000020448	159.444	0.814653	0.262441	3.10413	0.00190839	0.0134887	Neutral	73914	protein_coding	ENSMUSG00000020227
ENSMUST00000020449	160.076	0.200758	0.258079	0.777891	0.436633	0.631445	Neutral	117599	protein_coding	ENSMUSG00000020228
ENSMUST00000020452	1560.38	-0.00403771	0.193003	-0.0209204	0.983309	0.991927	Neutral	15468	protein_coding	ENSMUSG00000020230
ENSMUST00000020454	1403.3	0.43953	0.176337	2.49255	0.0126829	0.0558416	Neutral	15353	protein_coding	ENSMUSG00000020232
ENSMUST00000020456	549.461	1.15184	0.227351	5.06634	4.05539e-07	1.03232e-05	Neutral	432479	protein_coding	ENSMUSG00000020234
ENSMUST00000020457	792.813	0.513587	0.192242	2.67156	0.00754993	0.0382301	Neutral	56371	protein_coding	ENSMUSG00000020235
ENSMUST00000020461	398.374	-0.900735	0.297918	-3.02343	0.00249926	0.0166513	Neutral	18029	protein_coding	ENSMUSG00000055053
ENSMUST00000020463	1307.19	0.387867	0.17442	2.22376	0.0261647	0.094476	Neutral	103425	protein_coding	ENSMUSG00000020238
ENSMUST00000020478	304.975	-0.0456117	0.239431	-0.190501	0.848917	0.921218	Neutral	67933	protein_coding	ENSMUSG00000020246
ENSMUST00000020484	1106.78	0.129259	0.186114	0.694515	0.487359	0.673503	Neutral	50493	protein_coding	ENSMUSG00000020250
ENSMUST00000020485	141.871	0.212117	0.29328	0.723257	0.469522	0.659395	Neutral	74782	protein_coding	ENSMUSG00000020251
ENSMUST00000020488	357.528	-0.0769081	0.243145	-0.316306	0.75177	0.863462	Neutral	28109	protein_coding	ENSMUSG00000020255
ENSMUST00000020490	1347.3	0.26815	0.176974	1.5152	0.129723	0.290753	Neutral	77305	protein_coding	ENSMUSG00000020257
ENSMUST00000020493	832.372	-0.210626	0.179538	-1.17316	0.240733	0.436191	Neutral	80294	protein_coding	ENSMUSG00000020260
ENSMUST00000020496	655.433	-0.567881	0.200613	-2.83072	0.0046443	0.0266259	Neutral	110532	protein_coding	ENSMUSG00000020262
ENSMUST00000020497	11.9491	-0.655996	0.830832	-0.789566	0.429781	0.625494	Neutral	216188	protein_coding	ENSMUSG00000020256
ENSMUST00000020499	46.8805	0.149474	0.578099	0.258561	0.795974	0.889657	Neutral	215335	protein_coding	ENSMUSG00000020261
ENSMUST00000020500	1402.81	-0.16321	0.17805	-0.916652	0.359325	0.561372	Neutral	216190	protein_coding	ENSMUSG00000020263
ENSMUST00000020501	2505.23	0.32924	0.18288	1.80031	0.071812	0.193554	Neutral	20610	protein_coding	ENSMUSG00000020265
ENSMUST00000020502	2.80835	0.374547	1.53634	0.243792	0.807392	0.896884	Neutral	215332	protein_coding	ENSMUSG00000049491
ENSMUST00000020504	5294.27	0.587192	0.23279	2.5224	0.0116556	0.0524627	Neutral	15254	protein_coding	ENSMUSG00000020267
ENSMUST00000020507	209.972	-0.963354	0.279175	-3.45072	0.000559095	0.00516495	Neutral	14172	protein_coding	ENSMUSG00000057967
[truncated: 107,765 more rows]
