# Supplementary material for: De novo histidine biosynthesis protects Mycobacterium tuberculosis from host IFN-γ mediated histidine starvation
Source: Commun Biol. 2021 Mar 25;4:410. doi: 10.1038/s42003-021-01926-4 (PMC7994828; doi:10.1038/s42003-021-01926-4)
Supplement: Supplementary file 6 — Supplementary Data 3 [file 42003_2021_1926_MOESM6_ESM.xlsx]

## Sheet: ClueGO Results
Supplementary Data 3- GO Immune Functions populated with up and down regulated genes obtained from the RNAseq analysis.
GOID	GOTerm	Ontology Source	Term PValue	Term PValue Corrected with Bonferroni step down	Group PValue	Group PValue Corrected with Bonferroni step down	GOGroups	% Associated Genes	Nr. Genes	Associated Genes Found
GO:0045089	positive regulation of innate immune response	GO_ImmuneSystemProcess-EBI-UniProt-GOA_27.02.2019_00h00	5.97765e-06	0.00182318	5.97765e-06	1.19553e-05	Group0	23.5075	63	[Acod1, Adam8, Appl2, Cav1, Cd226, Cd300a, Cd300lf, Cd36, Cd74, Cd86, Clec4e, Crtam, Cyba, Dab2ip, Dhx9, Epg5, Erbin, Fcna, Fcnb, Ffar2, Gbp5, Gfi1, H2-T23, Ifi204, Ifi205, Ifi208, Ifi211, Ikbke, Il12b, Il21, Irf7, Irgm1, Irgm2, Kitl, Klrk1, Lag3, Mme, Nlrc5, Nr1d1, Pdk1, Pdpk1, Pglyrp2, Prkce, Ptafr, Ptpn22, Ptprs, Pum1, Pum2, Pycard, Sh2d1a, Smpdl3b, Ticam2, Tlr11, Tlr12, Tlr3, Tlr9, Tnip3, Tyr…
GO:0050863	regulation of T cell activation	GO_ImmuneSystemProcess-EBI-UniProt-GOA_27.02.2019_00h00	1.28453e-05	0.00389212	1.28453e-05	1.28453e-05	Group1	21.7391	75	[Adam8, Aif1, Arg1, Cav1, Ccdc88b, Ccl2, Ccl5, Cd274, Cd300a, Cd3e, Cd4, Cd40lg, Cd5, Cd52, Cd6, Cd74, Cd80, Cd86, Cdkn2a, Ctla4, Ctnnb1, Dicer1, Dpp4, Dusp3, Efnb2, Foxp3, Gm2023, Gpam, Gpnmb, H2-Aa, H2-Ab1, H2-DMa, H2-Oa, H2-T23, Icos, Ido1, Ifng, Il12b, Il12rb1, Il1b, Il21, Il27, Il2ra, Il2rg, Il6, Il6st, Itch, Kitl, Lag3, Lat, Lax1, Lck, Met, Pdcd1lg2, Pde5a, Ptpn22, Pycard, Rac2, Rasal3, Run…
GO:0034341	response to interferon-gamma	GO_ImmuneSystemProcess-EBI-UniProt-GOA_27.02.2019_00h00	2.15461e-07	6.6793e-05	2.15461e-07	6.46384e-07	Group2	28.4024	48	[Acod1, Aif1, Arg1, Ass1, Casp1, Ccl1, Ccl12, Ccl2, Ccl20, Ccl3, Ccl4, Ccl5, Ccl7, Ccl8, Ciita, Eprs, Gbp10, Gbp2, Gbp2b, Gbp3, Gbp4, Gbp5, Gbp6, Gbp8, Gm2023, H2-Aa, H2-Ab1, H2-Eb1, Ifng, Il12b, Il12rb1, Irf8, Irgm1, Irgm2, Kif5b, Kynu, Mefv, Myo1c, Nlrc5, Nos2, Slc11a1, Socs1, Stat1, Synm, Tgtp1, Tlr3, Ubd, Xcl1]
GO:0071346	cellular response to interferon-gamma	GO_ImmuneSystemProcess-EBI-UniProt-GOA_27.02.2019_00h00	4.86279e-06	0.00149288	2.15461e-07	6.46384e-07	Group2	27.7778	40	[Acod1, Aif1, Arg1, Ass1, Casp1, Ccl1, Ccl12, Ccl2, Ccl20, Ccl3, Ccl4, Ccl5, Ccl7, Ccl8, Ciita, Eprs, Gbp10, Gbp2, Gbp2b, Gbp3, Gbp4, Gbp5, Gbp6, Gbp8, Gm2023, H2-Ab1, Ifng, Il12b, Il12rb1, Irf8, Irgm1, Irgm2, Kif5b, Myo1c, Nlrc5, Nos2, Socs1, Stat1, Tlr3, Xcl1]
GO:0002478	antigen processing and presentation of exogenous peptide antigen	GO_ImmuneSystemProcess-EBI-UniProt-GOA_27.02.2019_00h00	5.52344e-13	1.71779e-10	7.19649e-12	2.8786e-11	Group3	67.6471	23	[Cd74, Fcer1g, Fcgr1, Fcgr2b, Fcgr3, Gm11127, H2-Aa, H2-Ab1, H2-Bl, H2-D1, H2-DMa, H2-DMb1, H2-DMb2, H2-Eb1, H2-K1, H2-Oa, H2-Q10, H2-Q2, H2-T23, Mfsd6, Tap1, Tap2, Unc93b1]
GO:0002495	antigen processing and presentation of peptide antigen via MHC class II	GO_ImmuneSystemProcess-EBI-UniProt-GOA_27.02.2019_00h00	5.54892e-06	0.00169797	7.19649e-12	2.8786e-11	Group3	52	13	[Cd74, Fcer1g, Fcgr2b, H2-Aa, H2-Ab1, H2-DMa, H2-DMb1, H2-DMb2, H2-Eb1, H2-Oa, Pycard, Trem2, Unc93b1]
GO:0019886	antigen processing and presentation of exogenous peptide antigen via MHC class II	GO_ImmuneSystemProcess-EBI-UniProt-GOA_27.02.2019_00h00	2.34394e-07	7.24278e-05	7.19649e-12	2.8786e-11	Group3	73.3333	11	[Cd74, Fcer1g, Fcgr2b, H2-Aa, H2-Ab1, H2-DMa, H2-DMb1, H2-DMb2, H2-Eb1, H2-Oa, Unc93b1]
GO:0042590	antigen processing and presentation of exogenous peptide antigen via MHC class I	GO_ImmuneSystemProcess-EBI-UniProt-GOA_27.02.2019_00h00	3.27589e-07	0.000100897	7.19649e-12	2.8786e-11	Group3	66.6667	12	[Fcer1g, Fcgr1, Fcgr3, Gm11127, H2-Bl, H2-D1, H2-K1, H2-Q10, H2-Q2, H2-T23, Mfsd6, Tap1]
GO:0002485	antigen processing and presentation of endogenous peptide antigen via MHC class I via ER pathway, TAP-dependent	GO_ImmuneSystemProcess-EBI-UniProt-GOA_27.02.2019_00h00	6.84475e-06	0.0020808	7.19649e-12	2.8786e-11	Group3	69.2308	9	[Gm11127, H2-Bl, H2-D1, H2-K1, H2-Q10, H2-Q2, H2-Q4, H2-T23, Tap2]
