# Supplementary material for: De novo histidine biosynthesis protects Mycobacterium tuberculosis from host IFN-γ mediated histidine starvation
Source: Commun Biol. 2021 Mar 25;4:410. doi: 10.1038/s42003-021-01926-4 (PMC7994828; doi:10.1038/s42003-021-01926-4)
Supplement: Supplementary file 7 — Supplementary Data 4 [file 42003_2021_1926_MOESM7_ESM.xlsx]

## Sheet: Supplementary Data 4
Supplementary Data 4: Source data for the graphs presented in Main and Supplementary figures.
Soucre data for each graph is presented separately per worksheet. Please see subsequent worksheets.

## Sheet: 1a
	OD at 600 nm/A600
Days	H37Rv			HisD			HisD+ 40 g/ml histidine			HisD+ 40 g/ml histidine till Day 7			HisD+ 40 g/ml histidine from day 7			cHisD
1	248000	270000	216000	220000	215000	220000	232000	250000	204000	220000	215000	220000	220000	215000	220000	208000	242000	204000
2
3	486000	542000	476000	96800	82200	94400	484000	496000	448000	474000	476000	468000	96800	82200	94400	436000	444000	428000
4
5	996000	1040000	964000	34000	34800	38600	998000	1000000	986000	768000	780000	784000	34000	34800	38600	892000	928000	896000
6
7	1980000	2080000	1960000	7200	6800	7200	1990000	2200000	1980000	1048000	1096000	1098000	8000	9000	8000	1860000	1890000	1860000
8
9	2860000	2780000	2840000	980	860	940	2548000	2498000	2530000	634000	646000	638000	5500	6500	5400	2674000	2782000	2716000
10
11	2940000	2980000	2740000	780	760	720	2748000	2798000	2830000	344000	326000	348000	800	850	900	2860000	2780000	2840000
12
13	2960000	2880000	2730000	480	520	540	2848000	2798000	2850000	274000	276000	276000	400	400	400	2848000	2798000	2730000
14
15	2800000	2790000	2860000	400	400	410	2848000	2908000	2830000	200000	215000	200000	400	400	400	2860000	2780000	2840000
16
17	2860000	2780000	2840000	300	310	300	2748000	2798000	2830000	96000	98200	97000	400	400	400	2974000	2982000	2916000

## Sheet: 1b
	cfu counts
Days	H37Rv			HisD			HisD+ 40 g/ml histidine			HisD+ 40 g/ml histidine till Day 7			HisD+ 40 g/ml histidine from day 7			cHisD
1	0.1	0.12	0.07	0.1	0.1	0.1	0.1	0.14	0.07	0.12	0.14	0.12	0.1	0.11	0.1	0.1	0.14	0.07
2
3	0.22	0.26	0.23	0.07	0.06	0.07	0.18	0.24	0.19	0.18	0.195	0.188	0.076	0.071	0.075	0.25	0.29	0.22
4
5	0.52	0.55	0.54	0.05	0.04	0.04	0.53	0.57	0.56	0.53	0.54	0.56	0.05	0.05	0.05	0.6	0.64	0.57
6
7	0.87	0.84	0.82	0.01	0.01	0.01	0.84	0.84	0.79	0.61	0.65	0.64	0.01	0.01	0.01	0.9	0.94	0.87
8
9	1.25	1.29	1.22	0.01	0.01	0.01	1.1	1.14	1.07	0.46	0.46	0.4	0.01	0.01	0.01	1.15	1.19	1.12
10
11	1.29	1.27	1.3	0.01	0.01	0.01	1.2	1.24	1.24	0.29	0.25	0.25	0.01	0.01	0.01	1.19	1.2	1.2
12
13	1.2	1.25	1.29	0.01	0.01	0.01	1.27	1.29	1.29	0.19	0.18	0.19	0.01	0.01	0.01	1.21	1.22	1.21
14
15	1.3	1.24	1.24	0.01	0.01	0.01	1.29	1.28	1.23	0.15	0.14	0.14	0.01	0.01	0.01	1.2	1.25	1.2
16
17	1.29	1.27	1.29	0.01	0.01	0.01	1.29	1.27	1.3	0.05	0.03	0.05	0.01	0.01	0.01	1.3	1.28	1.28

## Sheet: 1c
	cfu counts
	H37Rv				HisD				cHisD
Inoculum	9200000	9800000	9500000	9200000	9200000	9100000	9200000	9400000	8300000	8200000	8500000
24 h+PM	7600000	7500000	7600000	7700000	5900000	5800000	5700000	5800000	6900000	7300000	7800000
48 h+PM	7800000	8100000	7900000	7600000	2600000	2500000	2400000	2800000	8700000	7900000	8900000

## Sheet: 1d
	cfu counts
	H37Rv								HisD								cHisD
Day 1	146	165	187	147.5					48.5	53.5	76.5	44					156	175	197
Day 15	68400	59200	58000	57800	49600	49200	62400	98600	79000	58600	68000	56800	69200	59800	48400	59600	81400	92200	69600	68800	79800	68600	91400	69600
Day 21	154000	142000	138000	162000	98000	102000	132000	160000	94000	82000	98000	62000	88000	76000	68000	72000	122000	146000	154000	148000	162000	152000	174000	158000
Day 28	175000	223500	245000	182000	237000	225000	177000	215000	9100	20500	9800	14600	24000	21000	9900	22500	176400	224900	246400	183400	238400	226400	178400	216400
Day 63	162000	185000	176000	232000	230000	238500	220000	245000	960	2100	1285	1550	2720	2350	1860	1480	172000	195000	186000	242000	240000	248500	230000	255000

## Sheet: 4a
	cfu counts
	H37Rv				HisD
Inoculum	9200000	9800000	9500000	9200000	9200000	9100000	9200000	9400000
24 h+PM	7600000	7500000	7600000	7700000	5900000	5800000	5700000	5800000
48 h+PM	7800000	8100000	7900000	7600000	4600000	4500000	4400000	4800000
24 h+PM+CD4T	6200000	6400000	6200000	6100000	3400000	3300000	3700000	3100000
48 h+PM+CD4T	4900000	5100000	5100000	5200000	900000	1000000	900000	900000

## Sheet: 4b
	cfu counts
	B6						B6 MHC-II-/-
H37Rv	179	172	181	180	178	175	167	167	166	137	156	161
HisD	171	177	175	185	179	184	170	171	166	160	171	181
cHisD	169	173	172	170	166	171	171	174	181	171	186	151
H37Rv	121500	118500	126000	127500	121500	117000	133500	115500	118500	128500	136500	128400
HisD	130500	126000	118500	126000	132000	136500	114000	118500	126000	214000	198500	136400
cHisD	118500	121500	126000	132000	124500	120000	121500	127500	130500	132400	12700	131600
H37Rv	1935000	1965000	2010000	1935000	1965000	2055000	211500000	234000000	228000000	211500000	236000000	231000000
HisD	128250	124500	128250	125250	135750	132750	52875000	51000000	53250000	49975000	52450000	51350000
cHisD	2115000	2025000	2070000	2085000	1965000	2145000	247500000	237000000	243000000	287500000	244400000	243600000

## Sheet: 4d
	pg/ml
	H37Rv						HisD
24h PM	148	264	236	178	224	261	234	252	248	328	172	240
48h PM	380	366	375	414	366	405	396	398	382	346	334	387
24h PM +CD4	1180	1340	1296	1310	1190	1253	1316	1324	1116	1296	1354	1408
48h PM +CD4	1580	1584	1592	1525	1531	1601	1616	1604	1596	1678	1710	1694

## Sheet: 4e
	cfu counts
	H37Rv						HisD
Inoculum	9200000	9800000	9500000	9200000	9100000	9300000	8900000	9000000	9200000	9100000	9200000	9400000
48 h PM	7400000	8000000	7600000	7700000	8000000	7800000	4600000	4500000	4400000	4800000	4300000	4400000
48 h PM+IFN	5800000	5800000	6000000	6100000	6300000	6100000	800000	900000	900000	800000	800000	800000

## Sheet: 4f
	cfu counts
	H37Rv						HisD						cHisD
Untreated	7800000	9000000	7900000	11000000	8100000		6200000	6100000	5800000	6300000	5900000	6000000	7700000	7700000	8100000	11000000	8700000	8000000
CD4T	8100000	9000000	8000000	7900000			770000	800000	780000	800000	810000	730000	7800000	9000000	7000000	8200000	10000000
CD4T+Anti IFN Ab	8100000	9000000	7900000	10000000	2000000	10000000	8100000	9000000	7600000	10000000	8100000	11000000	7700000	7700000	7700000	10000000	7900000	8000000

[truncated: 18 more sheets: 5a, 5d, 6a, 6b, 6c, 6d, 6e, S 1c, S 1d, S 3b, S 3d, S12, S 14a, S 14b, S 15a, S 15b, S 18a, S 21a]
